# Supplementary material for: A large tyrannosaurid from the Late Cretaceous (Campanian) of North America
Source: Sci Rep. 2026 Mar 12;16:8371. doi: 10.1038/s41598-026-38600-w (PMC12982495; doi:10.1038/s41598-026-38600-w)
Supplement: Supplementary file 1 — Supplementary Material 1 [file 41598_2026_38600_MOESM1_ESM.nex]

#NEXUS
[written Sat Feb 21 17:12:19 GMT 2026 by Mesquite  version 3.6 (build 917) at 138-38-205-243.eduroam.bath.ac.uk/138.38.205.243]

BEGIN TAXA;
	TITLE Taxa;
	DIMENSIONS NTAX=65;
	TAXLABELS
		Tawa_hallae Coelophysis_bauri Dilophosaurus_wetherilli Ceratosaurus_nasicornis Dubreuillosaurus_valesdunensis Piatnitzkysaurus_floresi Eustreptospondylus_oxoniensis Monolophosaurus_jiangi Sinraptor_dongi Allosaurus_fragilis Tanycolagreus_topwilsoni Coelurus_fragilis Sinosauropteryx_prima Compsognathus_longipes Ornitholestes_hermanni Haplocheirus_sollers Utahraptor_ostrommaysorum Deinonychus_antirrhopus Linheraptor_exquisitus Velociraptor_mongolienesis Archaeopteryx_lithographica Pelecanimimus_polydon Shenzhousaurus_orientalis Harpymimus_okladnikovi Gallimimus_bullatus Proceratosaurus_bradleyi Kileskus_aristotocus Guanlong_wucaii Dilong_paradoxus Eotyrannus_lengi Juratyrant_langhami Yutyrannus_huali Xiongguanlong_baimoensis Alectrosaurus_olseni Jinbeisaurus_wangi Suskityrannus_hazelae Dryptosaurus_aquilunguis Appalachiosaurus_montgomeriensis Alioramus_remotus Alioramus_altai Qianzhousaurus_sinensis Asiatyrannus Gorgosaurus_libratus Albertosaurus_sarcophagus Thanatotheristes_degrootorum Daspletosaurus_torosus Daspletosaurus_wilsoni Daspletosaurus_horneri Dynamoterror_dynastes Bistahieversor_sealeyi Labocania_anomala Labocania_aguilloni Nanuqsaurus_hoglundi Teratophoneus_curriei Lythronax_argestes Tyrannosaurus_mcraeensis Tyrannosaurus_rex Zhuchengtyrannus_magnus Tarbosaurus_bataar Hunter_Wash_tyrannosaurine Khaankhuuluu_mongoliensis Nanotyrannus_lancensis Stygivenator_lethaeus Bloody_Mary Stygivenator 
	;

END;


BEGIN CHARACTERS;
	TITLE  Character_Matrix;
	DIMENSIONS  NCHAR=537;
	FORMAT DATATYPE = STANDARD RESPECTCASE GAP = - MISSING = ? SYMBOLS = "  0 1 2 3 4";
	CHARSTATELABELS 
		1 '1. Naris, size: (0) ? small, less than half of the length of the antorbital fenestra (1) ? large, greater than half but still less than the length of the antorbital fenestra (2) ? huge, approaching the length of the antorbital fenestra ORDERED',
		2 '2. Naris, posterior margin position: (0) ? anterior to antorbital fossa (1) ? posterior to or even with the antorbital fossa, but anterior to maxillary fenestra (2) ? posterior to antorbital fossa, and posterior to the anterior border of the maxillary fenestra ORDERED',
		3 '3. Rostrum length compared to posterior skull length (measured from the anterior premaxilla to midpoint of the lacrimal bar divided by basal skull length to end of quadrate): (0) ? longirostran, rostrum more than 0.65 (1) ? rostrum 0.55 - 0.65 of posterior skull (2) ? brevirostrine, rostrum 0.4 - 0.55',
		4 '4. Orbit, shape: (0) ? round (1) ? orbit more than 10% taller than wide but less than twice as tall (2) ? dorsoventrally elongate orbit twice as tall as wide (Modified from Li et al., 2009:2)',
		5 '5. Orbit size: (0) ? huge, anterioposterior length at least 3 times the rostroposterior length of laterotemporal fenestra (1) ? small, anterioposterior length less than 3 times the rostroposterior length of laterotemporal fenestra (New Character)',
		6 '6. Orbit orientation: (0) ? laterally directed, orbit is directed parallel to sagittal plane (1) ? sublaterally, orbit is directed from 10 to 15 degrees from sagittal plane (2) ? anteriorly directed, orbit is directed anteriorly at greater than 20 degrees from sagittal plane (New Character)',
		7 '7. Laterotemporal fenestra, posterior bar: (0) ? ascending rami of quadrate and quadratojugal meet squamosal to form a straight posterior border (1) ? angled (kinked) posterior border of the laterotemporal fenestra in lateral view (Li et al., 2009:254).',
		8 '8. Lateral temporal fenestra, orientation of long axis relative to long axis of orbit: (0) ? posterodorsally directed long axis of laterotemporal fenestra compared to long axis of orbit (1) ? the long axis of the orbit and laterotemporal fenestra are approximately parallel (Modified from Brusatte et al., 2010:5)',
		9 '9. Skull width vs skull length: (0) ? narrow, 37% or less than premaxilla-quadrate length (1) ? 40% - 58% of premaxilla-quadrate length (2) ? wide, more than 63% of premaxilla-quadrate length (Modified from Holtz, 2001; Currie et al., 2003)',
		10 '10. Snout width, mediolateral width of the snout at the level of the posterior-most maxillary tooth: (0) ? twice or less the width of nasals (1) ?approximately three times the width of the nasals (Holtz, 2001; Currie et al., 2003; Brusatte et al., 2009:2)',
		11 '11. Skull height as a ratio of maximum skull height in lateral view to skull length (premaxilla-occipital condyle length): (0) ? short, less than 30% (1) ? tall, greater than 35% (Modified from Kurzanov, 1976; Brusatte et al., 2009:3)',
		12 '12. Skull, anteroposterior length compared to the length of the dorsal vertebral series: (0) ? skull short, less than 40% of the length of the dorsal vertebrae (1) ? skull long, greater than 40% of the length of the dorsal vertebrae (Brusatte et al., 2010:3)',
		13 '13. Premaxilla, premaxillary symphasis, overall shape in dorsal view: (0) ? acute, V-shaped (1) ? rounded, U-shaped (2) ? transverse, rostrally facing ORDERED',
		14 '14. Premaxilla, maxillary process orientation in dorsal view: (0) ? laterally (and resultantly widely visible in lateral view) (1) ? rostrolaterally (facing almost equally dorsally and laterally) (2) ? anteriorly (and resultantly mostly hidden in lateral view) (Brusatte et al., 2010:9)',
		15 '15. Anterior margin of the premaxillary body in lateral view: (0) ? inclined and extends caudodorsally (1) ? or extends nearly vertically (Modified from Brusatte et al., 2009:5)',
		16 '16. Premaxilla, shape of anterior margin: (0) ? smoothly curved (1) ? discrete inflection point between nearly anterior region and more horizontal dorsal region (Modified after Brusatte et al., 2010:13)',
		17 '17. Premaxilla, nasal processes divergence: (0) ? nasal processes are appressed (1) ? nasal processes divergent with medial nasal process intervening in between (Carpenter et al., 2005; Brusatte et al., 2009:6)',
		18 '18. Premaxilla, subnarial process length: (0) ? subnarial process absent (1) ? present but much shorter than narial process (2) ? subequal to length of narial process (3) ? much longer than narial process (New Character)',
		19 '19. Large foramen in the lateral surface of the base of the nasal process of the premaxilla: (0) ? absent (1) ? present (Modified from Brusatte et al., 2009:7)',
		20 '20. Premaxilla, form of narial fossa ventral to internal naris: (0) ? shallowly excavated (1) ? deeply excavated, anterior margin invaginated as a deep groove (Modified after Brusatte et al., 2010:11)',
		21 '21. Premaxilla, extent of narial fossa: (0) ? limited to region immediately ventral to external naris (1) ? extensive, covers more than two thirds of the depth of the body of premaxilla near the posterior end (Brusatte et al., 2010:12)',
		22 '22. Premaxilla, main body, dorsoventral depth: (0) ? shallow, less than or equal to anteroposterior length (1) ? between 1-1.9 times anteroposterior length (2) ? deep, greater than 2 times anteroposterior length (Brusatte et al., 2010:8)',
		23 '23. Premaxillary interdental plates: (0) ? fused (1) ? unfused (Brusatte et al., 2009:12)',
		24 '24. Premaxilla, position of palatal process: (0) ? immediately above interdental plates (1) ? separated from interdental plates by deep lingual surface of premaxilla (Brusatte et al., 2010:14)',
		25 '25. Maxilla, constriction between articulated premaxillae and maxillae: (0) ? absent (1) ? present (Rauhut, 2003; Smith et al., 2007:21)',
		26 '26. Maxilla and premaxilla contact along alveolar margins: (0) ? in contact at alveolar magins (1) ? alveolar margins do not contact (Tykoski, 2005; Smith et al., 2007:22)',
		27 '27. Maxilla, orientation of the maxillae towards each other in dorsal view: (0) ? acutely angled (1) ? subparallel (Harris, 1998; Smith et al., 2007:23)',
		28 '28. Maxilla, anterior margin, premaxillary suture on body of maxilla in lateral view: (0) ? sloping (1) ? vertical (Modified from Brusatte et al., 2009:22)',
		29 '29. Maxilla, anterior process possesses concave step in anterior margin of maxilla: (0) ? absent (1) ? present shallow step with relatively short anterior ramus (2) ? present deep step with long anterior ramus (Modified from Brusatte et al 2010:30)',
		30 '30. Maxilla, pneumatic excavation/antrum in maxillary anterior process: (0) ? absent (1) ? present (Sereno et al., 1994; Smith et al., 2007:31)',
		31 '31. Maxilla, vertical height at inflection point of anterior end of antorbital fenestra versus total height: (0) ? short, less than 40% total height (1) ? from 45% to 55% total height (2) ? tall, more than 60% total height (New Character)',
		32 '32. Maxilla, promaxillary fenestra: (0) ? absent (1) ? present (Russell, 1970)',
		33 '33. Maxillaryfenestra: (0) ? absent (1) ? small, fenestra occupies less than half of the depressed area between the anterior margins of the antorbital fossa and antorbital fenestra (2) ? large, takes up greater than half up to 3/4 of the space between the anterior margins of the antorbital fenestra and fossa (3) ? greater than 3/4 of the length of the eyeball-bearing portion of the orbit (Modified from Gauthier, 1986; Li et al., 2009:29; Sereno et al., 2009: 1; Carr and Williamson 2010: 17; and Brusatte et al., 2010)',
		34 '34. Maxilla, maxillary fenestra, shape of posterior border: (0) ? round or ovoid (1) ? subrectangular or squared corner (New Character)',
		35 '35. Maxilla, maxillary fenestra, location: (0) ? posterior to the anterior margin of the antorbital fossa (1) ? partially overlapped laterally by the anterior margin of the antorbital fossa (Carr and Williamson 2010: 15, 16; Sereno et al., 2009: 12; Brusatte et al., 2010:17)',
		36 '36. Maxilla, maxillary fenestra, location: (0) ? dorsal to ventral margin of antorbital fossa (1) ? abuts ventral margin of antorbital fossa (Sereno et al. 2009: 13; Brusatte et al., 2010:18)',
		37 '37. Maxilla, secondary posterior maxillary fenestra within interfenestral strut: (0) ? absent (1) ? present (New Character)',
		38 '38. Maxilla, elongate secondary fossa dorsal to maxillary fenestra inside antorbital fossa on the lateral surface of the maxilla: (0) ? absent (1) ? present (New Character)',
		39 '39. Maxilla, form of contact with nasal in subadult to adult specimens: (0) ? smooth (1) ? weakly scalloped (2) ? deeply scalloped with interlocking transverse ridges on both elements ORDERED',
		40 '40. Maxilla, form of external subcutaneous surface texturing: (0) ? random foramina and shallow grooves and ridges (1) ? deep, prominent, dorsoventrally trending grooves and ridges',
		41 '41. Maxilla, neurovascular foramina, form: (0) ? foramina absent (1) ? primary row of foramina continues as a row posteriorly (2) ? transitions into a sharp groove, paralleling the antorbital fossa rim, posteriorly',
		42 '42. Maxilla, antorbital fossa, extent on main body under midpoint of antorbital fenestra: (0) ? covers more than 65% of the depth of the main body beneath the midpoint of the antorbital fenestra (1) ? covers 50% to 60% of the depth of the main body beneath the midpoint of the antorbital fenestra (2) ? covers much less than 45% of the depth of the main body beneath the midpoint of the antorbital fenestra (Modified from Brusatte et al., 2010:37)',
		43 '43. Maxilla, ventral margin in lateral view: (0) ? straight (1) ? slightly convex (2) ? highly convex ORDERED',
		44 '44. Maxilla, palatal shelf of maxilla dorsal to interdental plates: (0) ? unexpanded mediolaterally (1) ? broad mediolateral expansion forming shelf subequal to or wider than alveolar body (New Character)',
		45 '45. Maxilla, broad mediolaterally expanded palatal shelf, ventral border: (0) ? covex below palatal suture (1) ? concave below palatal suture (New Character)',
		46 '46. Maxilla, depressor pits for dentary teeth in palatal shelf of maxilla dorsal to interdental plates: (0) ? no pits (1) ? shallow pits along most of the ventral surface of palatal shelf of maxilla, may have deep anterior pits (2) ? deep pits along ventral surface of palatal shelf of maxilla ORDERED',
		47 '47. Nasal, constriction just posterior to subnarial processes, in mediolateral width at posterior end of naris: (0) ?unconstricted (1) ? constricted, but less than 30% of the width of widest point of nasal (2) ? constricted, to less than 50% of the width of widest point of nasal ORDERED',
		48 '48. Nasals, fusion along the midline: (0) ? unfused along entire length (1) ? at least partially fused',
		49 '49. Nasal, crest (or crests): (0) ? absent (1) ? midline crest present (2) ? bilateral crests present along lateral margins of nasals',
		50 '50. Nasal, crest fenestration: (0) ? not fenestrate (1) ? fenestrate',
		51 '51. Nasal, crest, dorsal wing of lacrimal wraps onto side of nasal crest: (0) ? absent (1) ? present',
		52 '52. Nasal, dorsal surface ornamentation (excluding crests): (0) ? smooth (1) ? ornamented',
		53 '53. Nasal, dorsal ornamentation: (0) ? irregular rugosities (1) ? midline hornlets ',
		54 '54. Nasal, dorsal surface of the nasals (excluding crest morphology): (0) ? flat for most of length (1) ? dorsally convex',
		55 '55. Nasal, dorsal surface of the posterior end of the nasal (frontal process only): (0) ? flat (1) ? convex (2) ? concave',
		56 '56. Nasal, dorsal surface in dorsal view, mediolateral expansion of anterior end, anterior to the maxillary fenestra: (0) ? absent (1) ? present',
		57 '57. Nasal, in dorsal view, posterior end: (0) ? the same width as the rest of the element (1) ? restricted, posterior 1/3 of element narrower than the anterior 2/3 (2) ? expanded, posterior 1/3 of element wi57. Nasal, in dorsal view, posterior end: (0) ? the same width as the rest of the element (1) ? restricted, posterior 1/3 of element narrower than the anterior 2/3 (2) ? expanded, posterior 1/3 of element wider than the anterior 2/3der than the anterior 2/3',
		58 '58. Nasal, dorsal surface in lateral view (excluding crests): (0) ? straight or convex, relatively flat (1) ? concave with ventral deflection',
		59 '59. Nasal, lateral wing for articulation with lacrimal: (0) ? absent (1) ? present',
		60 '60. Nasal, frontal suture shape: (0) ? simple wedge (V-shaped) (1) ? W-shaped (2) ? transverse or gentle U-shaped',
		61 '61. Lacrimal, shape in lateral view: (0) ? inverted ?L? shaped, anterior and ventral process at right angles (1) ? ?7? shaped, acute angle between anterior and ventral processes',
		62 '62. Lacrimal, anterior process length: (0) ? longer than ventral process (1) ? from 90% to 70% the length of the ventral process (2) ? short less than 65% ventral process length',
		63 '63. Lacrimal, ornamentation in adult individuals: (0) ? absent (1) ? manifest only as surface rugosity (2) ? dorsal crest',
		64 '64. Lacrimal, dorsal crest, height in lateral view: (0) ? low, less than the width of the anterior/posterior length of the descending process (1) ? relatively tall, at least as tall as the anterior/posterior length of the descending process',
		65 '65. Lacrimal, dorsal crest, cross-section in anterior view: (0) ? pinched or squared (1) ? rounded',
		66 '66. Lacrimal, dorsal crest, shape in lateral view: (0) ? sharp, with crest forming distinct peak (1) ? rounded (2) ? rounded peak',
		67 '67. Lacrimal, dorsal crest, position of the apex of the ornamentation in lateral view: (0) ? apex anterior to posterior edge of antorbital fenestra (1) ? apex posterior to posterior edge of antorbital fenestra',
		68 '68. Lacrimal, posterior dorsal process: (0) ? absent, or short (1) ? present, long and gracile (2) ? present, well-developed and robust',
		69 '69. Lacrimal, cornual boss on posterodorsal process: (0) ? absent (1) ? present, boss forms ridge or shelf so that ridge and rounded crest are sigmoidal in dorsal view (2) ? present, forms massive rounded boss',
		70 '70. Lacrimal, extent of pneumaticity: (0) ? absent (1) ? limited, partially hollows bone in the region where the anterior and ventral rami meet (2) ? extensive, completely hollows bone ORDERED',
		71 '71. Lacrimal, accessory pneumatic recess on anterior process of lacrimal: (0) ? absent (1) ? present',
		72 '72. Lacrimal, position of accessory pneumatic recess: (0) ? posterior, much closer to ventral process than anterior end of anterior process (1) ? anterior, much closer to anterior end of anterior process than ventral process',
		73 '73. Lacrimal, pneumatic recess opening internally onto anteriomedial surface of bone inside antorbital fossa and below anterior process and lacrimal vacuity: (0) ? absent (1) ? present',
		74 '74. Lacrimal, posterior process, medial surface for articulation with frontal, inflated by pneumatic recess: (0) ? no (1) ? yes',
		75 '75. Lacrimal, lacrimal vacuity opening laterally at the angle of the lacrimal above antorbital fenestra: (0) ? absent (1) ? present, large, where the vacuity extends posteriorly to the ventral process at least 1?2 width of ventral process (2) ? tiny, much less than 1?2 width ventral process where the vacuity ends cranial to the ventral process',
		76 '76. Lacrimal, lacrimal vacuity, height to length ratio: (0) ? tall, greater than 1.1 (1) ? short, less than 0.9 (2) ? subequal',
		77 '77. Lacrimal, lacrimal vacuity, rim of lacrimal vacuity flush with rim of the antorbital fossa: (0) ? flush with ventral surface (1) ? rimmed',
		78 '78. Lacrimal, lacrimal vacuity, posterodorsal margin of lacrimal vacuity: (0) ? rimmed (1) ? rounded',
		79 '79. Lacrimal, orbitonasal ridge on medial surface, position: (0) ? anterior to posterior margin of ventral process (1) ? adjacent to or contacting posterior margin of ventral process',
		80 '80. Lacrimal, extent of antorbital fossa on ventral process: (0) ? covers greater than 60% of anteroposterior length along the contact with the jugal (1) ? less than 60% of anteroposterior length along the contact with the jugal',
		81 '81. Lacrimal, subocular process restricting anterior orbit margin on caudolateral margin of ventral process, and defining ocular region of orbit: (0) ? absent (1) ? present',
		82 '82. Prefrontal: (0) ? present (1) ? absent',
		83 '83. Prefrontal, exposure on anterior rim of orbit in lateral view: (0) ? present, with ventral process forming part of the anterior rim of the orbit (1) ? absent, displaced posteriorly and/or medially with the ventral process absent',
		84 '84. Prefrontal, extent of exposure on orbital rim in lateral view: (0) ? exposed with ventral process less than 20% of the diameter of the orbit (1) ? exposed with long ventral process that extends more than halfway down the ventral process of the lacrimal, anteriorposterior length similar to that of the anterior process of the lacrimal',
		85 '85. Prefrontal, shape of prefrontal excluded from the anterior rim of the orbit: (0) ?ventral process absent, but dorsal exposure similar to that of lacrimal (1) ? excluded from the anterior rim of the, being displaced posteriorly and/or medially; ventral process absent, and greatly reduced in size',
		86 '86. Anterior extent of the prefrontal position relative to lateral part of frontal process of nasal: (0) ? anterior to frontal process of nasal (1) ? even with or lateral to frontal process of nasal (2) ? posterior to frontal process of nasal',
		87 '87. Prefrontal, contact with lacrimal and frontal: (0) ? prefrontal separates lacrimal and frontal (1) ? lacrimal and frontal contact each other behind the prefrontal (2) ? lacrimal and frontal contact each other in front of the prefrontal',
		88 '88. Frontal, anterior margin: (0) ? narrow anteriorly as an elongate wedge between nasals (1) ? anterior end terminates abruptly even if w shaped, suture with nasal transversely oriented',
		89 '89. Frontal, ratio of anteroposterior length of exposed portion on skull roof to mediolateral width at midpoint of single element: (0) ? long, greater than 2.5 (1) ? short, less than 2.0',
		90 '90. Frontal, exposure along orbital margin: (0) ? broadly exposed along orbital margin (1) ? present but limited to a small notch (2) ? excluded by postorbital-lacrimal contact in large specimens',
		91 '91. Frontal, shape of the prefrontal articular surface on dorsal surface of skull: (0) ? straight or rostromedial arc (1) ? notch',
		92 '92. Frontal, expansion of supratemporal fossa onto dorsal surface: (0) ? supratemporal fossa extends anteriorly onto dorsal surface of frontal (1) ? supratemporal fenestra excluded from frontal',
		93 '93. Frontal, supratemporal fossa, anterior emargination: (0) ? straight or curved (1) ? sinusoidal',
		94 '94. Frontal, supratemporal fossa, anteroposterior length compared to overall length of exposed portion of frontal on skull roof: (0) ? less than 30% (1) ? between 30-45% (2) ? between 45-55% (3) ? greater than 60% ORDERED',
		95 '95. Frontal, supratemporal fossa, medial extension: (0) ? fossa restricted to posterolateral corner of frontal (1) ? meets opposing fossa at the midline',
		96 '96. Frontal, postorbital suture: (0) ? dorsoventrally shallow and undifferentiated (1) ? dorsoventrally shallow (approximately 6 times longer than deep) and differentiated into a vertical region anteriorly and a horizontal region posteriorly (2) ? dorsoventrally deep (approximately twice as long as deep) and subtly differentiated into vertical and horizontal regions ORDERED',
		97 '97. Frontal, shape of frontal viewed between supratemporal fossa: (0) ? flat (1) ? low flat-topped or low bilateral sagittal crests without midline peak (2) ? short, low pyramidal sharp sagittal crest (3) ? long, tall, bladelike sharp sagittal crest on frontal, sometimes flat-topped (4) ? domed with dorsally convex surface',
		98 '98. Parietal-frontal suture, form: (0) ? transversely smooth (1) ? tab-like wedge from parietal extends anteriorly to overlie frontal on midline ',
		99 '99. Parietals, dorsal surface in transverse view: (0) ? flat (1) ? comprised of two parallel crests forming flat table (2) ? transversly convex with single midsagittal crest',
		100 '100. Parietals, distinct frontoparietal peak: (0) ? absent (1) ? low frontoparietal peak (2) ? frontoparietal peak 1?2 to less than 2/3 height of nuchal crest (3) ? frontoparietal peak nearly as tall as nuchal crest ORDERED',
		101 '101. Parietals, dorsal surface in lateral view: (0) ? generally flat or concave (1) ? arched, dorsally convex ',
		102 '102.Parietals, shape of flat or concave dorsal surface in lateral view: (0) ? generally flat (1) ? shallowly concave (2) ? deeply concave with depth of concavity approaching 1?2 of length ORDERED',
		103 '103.Parietals, nuchal crest height: (0) ? as low subequal to roof of the skull (1) ? equal or shorter than tallest part of the skull (2) ? taller than any other part of the skull',
		104 '104.Postorbital, anterior (frontal) process length: (0) ? short, anterior process is approximately half the length of the ventral process (1) ? long, anterior process is greater than 60% of the length of the ventral process',
		105 '105.Postorbital, anterior process: (0) ? slender process, thickness is much less than the thickness of the midpoint of the ventral process (1) ? robust process, thickness is subequal to that of the midpoint of the ventral process',
		106 '106.Postorbital, anterior process curvature in lateral view: (0) ? straight anterior (frontal) process (1) ? anterior process strongly arched anterodorsally',
		107 '107.Postorbital, descending process: (0) ? relatively narrow and comparable to preorbital bar (lacrimal) in anterior/posterior width (1) ? at least the midpoint of the postorbital bar (formed by descending process of postorbital and sometimes ascending process of jugal) wide and plate-like, about twice as wide as preorbital bar',
		108 '108. Postorbital, subocular process: (0) ? absent (1) ? present, slight expansion into the orbit (2) ? greatly expanded into the orbit so as to greatly restrict ventral part of orbit',
		109 '109. Postorbital, subocular process, position: (0) ? at ventral end of ventral process (1) ? flange-like, separated from ventral tip of ventral process by a notch',
		110 '110. Postorbital, ornamentation: (0) ? absent (1) ? present low sculpturing (2) ? present cornual boss of rugose grooves (3) ? present as round knobby cornual boss ORDERED',
		111 '111. Postorbital, cornual process, position relative to caudal margin of orbit: (0) ? cornural process positioned posterior to orbit margin (1) ? cornual process confluent from posterior margin of orbit',
		112 '112. Cornual process undercut at base, so that process is differentiated from the rest of the lateral surface: (0) ? absent (1) ? present',
		113 '113. Postorbital, squamosal process, form of posterodorsal margin: (0) ? uninterrupted convex arc (1) ? emarginated by squamosal (discrete concave notch within the margin in lateral view)',
		114 '114. Postorbital, squamosal process length: (0) ? reaches posterior margin of the laterotemporal fenestra (1) ? stops short of posterior margin of fenestra',
		115 '115. Postorbital, expansion of supratemporal fossa onto dorsal surface of postorbital: (0) ? no supratemporal fenestra on postorbital (1) ? covers most of frontal process of the postorbital and extends anteriorly onto dorsal surface of frontal',
		116 '116. Postorbital, postorbito-lacrimal osteoderm: (0) ? absent (1) ? present',
		117 '117. Squamosal, anterior extent: (0) ? at or ahead of anterior margin of the fenestra (1) ? posterior to anterior margin of laterotemporal fenestra',
		118 '118. Squamosal, presence of supratemporal fossa: (0) ? absent, fenestra bounded laterally and posteriorly by the squamosal (1) ? present, fossa extends onto dorsal surface of the squamosal',
		119 '119. Squamosal, web of bone overhangs the caudal border of the supratemporal fossa: (0) ? absent (1) ? present',
		120 '120. Squamosal, orientation of web of bone that overhangs supratemporal fossa: (0) ? dorsal (1) ? lateral',
		121 '121. Squamosal, supratemporal fossa, surface morphology: (0) ? flat or concave (1) ? convex',
		122 '122. Squamosal, descending process orientation: (0) ? parallels quadrate shaft (1) ? oblique to quadrate shaft oriented at about 45 degrees (2) ? nearly perpendicular to quadrate shaft',
		123 '123. Squamosal, non-vertical quadratojugal process, extent of constriction of the laterotemporal fenestra: (0) ? process constricts less than 80% (1) ? process constricts more than 90%',
		124 '124. Squamosal, quadratojugal process, morphology of anterior tip of entire process in those taxa with horiziontal processes: (0) ? tapered point (1) ? squared off',
		125 '125. Squamosal, horizontal quadratojugal process, relationship of the articulation with quadratojugal: (0) ? horizontal process with rod-like ridge above quadratojugal and forming lap joint medial to the quadratojugal (1) ? process forms a broad lap joint with quadratojugal, but visible portion of horizontal process above quadratojugal is tab-like',
		126 '126. Squamosal, pneumaticity in the ventral surface of the dorsal portion of bone: (0) ? absent (1) ? foramen present (2) ? foramen and fossa present ORDERED',
		127 '127. Squamosal, fossa in ventral surface of the dorsal ceiling of bone, shape: (0) ? broad with rounded margin (1) ? rimmed with sharp margins',
		128 '128. Squamosal, postquadratic process thickness in lateral view measured perpendicular to long axis of the process in the dorsoventral or cranioposterior plane in lateral view: (0) ? absent or thin (1) ? subequal but not thin (2) ? thicker than long',
		129 '129. Squamosal, postquadratic process: (0) ? short (1) ? at least as long as quadrate cotylus (2) ? twice as long as quadrate cotylus (3) ? three or more times as long as the quadrate cotylus',
		130 '130. Jugal, contribution to antorbital fenestra: (0) ? absent (1) ? participates along a small surface in the antorbital fenestra (2) ? extensive, forms the caudoventral corner of antorbital fenestra',
		131 '131. Jugal, pneumatic recess: (0) ? absent (1) ? small and round (2) ? large and elongate',
		132 '132. Jugal, pneumatic recess orientation of long axis: (0) ? axis of recess is horizontal (1) ? axis of foramen inclined at an angle of 45 degrees to the ventral skull margin',
		133 '133. Jugal, position of pneumatic recess in antorbital fossa: (0) ? antorbital fossa edge does not extend past the pneumatic recess (1) ? antorbital fossa edge is continues caudoventral to the pneumatic recess',
		134 '134. Jugal, maxillary process, antorbital fossa position relative to ventral process of lacrimal: (0) ? posterior edge of fossa posterior to or directly ventral to midpoint of ventral process (1) ? posterior edge of fossa anterior to midpoint of ventral process',
		135 '135. Jugal, maxillary process, dorsoventral depth: (0) ? shallow, not expanded relative to suborbital portion of bone (1) ? deep, expanded relative to suborbital portion of bone',
		136 '136. Jugal, suture with lacrimal, angle of the posterior half of the contact: (0) ? low, suture sub-horizontal (1) ? steep with posteroventral tab',
		137 '137. Jugal, suboccular process on ventral part of orbit to accept the suboccular flange of the postorbital: (0) ? absent, postorbital process confluent with suborbital margin (1) ? present, slight notch between postorbital articulation and suborbital margin (2) ? present, pronounced flange corresponding to suboccular flange of postorbital',
		138 '138. Jugal, postorbital process width at base: (0) ? narrow less than 1/4 length of jugal (1) ? wide, greater than 1/3 length of jugal',
		139 '139. Jugal, postorbital facet of ascending process: (0) ? absent or shallow (1) ? mediolaterally oriented scarf joint',
		140 '140. Jugal, postorbital process, orientation relative to ventral margin of jugal in life position: (0) ? approximately perpendicular (1) ? posteriorly inclined 15-25 degrees from perpendicular (2) ? strongly posteriorly inclined to 30 or more degrees',
		141 '141. Jugal, shape of orbital margin: (0) ? weakly concave, approximately level with lacrimal-jugal suture (1) ? U-shaped, extends ventral to lacrimal-jugal suture',
		142 '142. Jugal, ventral margin: (0) ? ventral margin relatively straight or gently convex (1) ? ventral margin convex rugose peak',
		143 '143. Jugal, lateral jugal ornamentation: (0) ? absent (1) ? rugose thickening present',
		144 '144. Jugal, dorsal prong of quadratojugal ramus, slope in lateral view: (0) ? horizontal (1) ? posterodorsal',
		145 '145. Jugal, raised rim on the ventrolateral surface, paralleling the ventral margin of the bone and anteriorly confluent with the antorbital fossa rim of the maxilla: (0) ? absent (1) ? present',
		146 '146. Quadratojugal, form of jugal articulation: (0) ? dorsal prong of posterior process of jugal does not approach the base of the quadratojugal (1) ? does approach the base of the quadratojugal (the corner where the anterior and dorsal processes of the quadratojugal meet)',
		147 '147. Quadratojugal, constriction of lateral temporal fenestra: (0) ? absent, dorsal process is approximately vertical (1) ? present, convex kink along the suture between the quadratojugal and squamosal that projects into the fenestra, constricting it to approximately one half of its maximum anteroposterior length (2) ? present, dorsal region of quadratojugal moderately expanded anteroposteriorly relative to the remainder of the bone, constricting fenestra to approximately one half of its maximum anteroposterior length (3) ? present, dorsal region of quadratojugal expanded anteroposteriorly by at least twice the minimum anteroposterior dimension of the bone, forming a flange that meets the ventral process of the squamosal to nearly divide the fenestra',
		148 '148. Quadratojugal, anterior process, dorsoventrally expanded so majority of process overlaps laterally onto jugal: (0) ? absent (1) ? present',
		149 '149. Quadratojugal, overall form of jugal process: (0) ? elongate tapered process (1) ? tab-like process with rounded anterior end (2) ? tab-like process with squared-off anterior end ORDERED',
		150 '150. Quadratojugal, squamosal-quadratojugal contact: (0) ? at tips or absent (1) ? broad',
		151 '151. Quadratojugal, anteroposterior breadth of quadratojugal dorsal process: (0) ? narrow (1) ? broad',
		152 '152. Quadratojugal, dorsal process, ridge along anterior margin of lateral surface: (0) ? absent (1) ? present, subtle and fades in strength dorsally (2) ? present, robust and extends to the dorsal margin of the bone',
		153 '153. Quadratojugal, presence of posterior process: (0) ? absent, without horizontal process posterior to ascending process (reversed ?L? shape) (1) ? present, process inverted ?T? or ?Y? shape',
		154 '154. Quadratojugal, orientation of posterior process: (0) ? lateral facing process (1) ?posterior facing process',
		155 '155. Quadrate foramen size: (0) ? absent (1) ? small less than 3% element dorsoventral height (2) ? more than 5% element height but less than 40% element height (3) ? more than 45% element height ORDERED',
		156 '156. Quadrate foramen conformation: (0) ? almost completely formed within the quadrate (1) ? 75% of foramen formed by the quadrate (2) ? formed equally by the quadrate and quadratojugal',
		157 '157. Quadrate foramen orientation: (0) ? caudally, not visible in lateral view (1) ? caudolaterally, visible in lateral view',
		158 '158. Quadrate foramen position: (0) ? at midheight or dorsal to midheight (1) ? ventral, near the quadrate neck',
		159 '159. Quadrate, pneumaticity: (0) ? absent (1) ? present, deep recess on the anterior surface where the pterygoid wing and condyles meet',
		160 '160. Quadrate, oval fossa on medial surface of pterygoid wing: (0) ? absent (1) ? present shallow fossa (2) ? present deep fossa ORDERED',
		161 '161. Quadrate condyles, position relative to occipital condyle when skull is in articulation: (0) ? rostral to or approximately aligned (1) ? completely posterior',
		162 '162. Supraoccipital, form of dorsal margin: (0) ? smoothly convex and undivided (1) ? divided into two processes (?bilobate?)',
		163 '163. Supraoccipital, distinct dorsal process of supraoccipital: (0) ? absent (1) ? present',
		164 '164. Supraoccipital, width of dorsal process of supraoccipital: (0) ? narrow (1) ? wide',
		165 '165. Supraoccipital, dorsal process of supraoccipital form of dorsal surface: (0) ? flat or peaked (1) ? forked',
		166 '166. Supraoccipital, form of median posterior surface of dorsal process: (0) ? flat (1) ? midline peaked ridge (2) ? midline groove present',
		167 '167. Supraoccipital, median ridge above dorsal process: (0) ? absent or no differentiation between dorsal process and median ridge (1) ? present; slight, peaked ridge (2) ? present; well-developed, wide ridge ORDERED',
		168 '168. Supraoccipital, contribution to dorsal rim of foramen magnum: (0) ? forms entire rim (1) ? makes limited contribution to rim via triangular ventral process (2) ? completely excluded from rim',
		169 '169. Prootic, depression for pneumatic recess: (0) ? absent (1) ? present as dorsally open fossa on prootic/opisthotic',
		170 '170. Opisthotic, posterior (caudal) tympanic recess: (0) ? absent (1) ? present',
		171 '171. Opisthotic, posterior (caudal) tympanic recess position: (0) ? posterior (1) ? anterior',
		172 '172. Opisthotic, ventral extension: (0) ? notch separates basal tuber from more anteroventral extension of exoccipital-basisphenoid suture (1) ? notch absent (Currie et al., 2003; Brusatte et al., 2009:142)',
		173 '173. Opisthotic, orientation of the paroccipital processes: (0) ? directed laterally, or slightly ventrolaterally (1) ? directed strongly ventrolaterally,',
		174 '174. Opisthotic, ventral extent of the paroccipital processes: (0) ? above or level with the dorsal border of the occipital condyle (1) ? situated at mid-height of occipital condyle or lower',
		175 '175. Opisthotic, curvature of the ventral surface paroccipital process: (0) ? straight (1) ? curving ventrally, pendant',
		176 '176. Opisthotic, paroccipital process length: (0) ? elongate and slender (1) ? process short, thick, 60% or more of dorsoventral height compared to mediolateral length',
		177 '177. Opisthotic, exoccipital-opisthotic, paroccipital processes, deep fossa on posterior surface dorsolateral to the foramen magnum: (0) ? absent (1) ? present and shallow (2) ? present and deep ORDERED',
		178 '178. Opisthotic, exits of cranial nerves X-XII: (0) ? flush with surface of exoccipital (1) ? cranial nerve exits located together in a bowl-like depression',
		179 '179. Opisthotic, exoccipital-opisthotic, crista tuberalis (= metotic strut), extent in posterior view: (0) ? crista tuberalis absent or extent very limited (1) ? extensive, extends subequal to the length of the paroccipital process',
		180 '180. Laterosphenoid, transverse scar on lateral surface: (0) ? absent (1) ? present',
		181 '181. Laterosphenoid, dorsal suture with the parietal: (0) ? flat (1) ? raised into a sharp ridge laterally',
		182 '182. Laterosphenoid, antotic crest separating lateral wall of braincase from orbital and temporal spaces: (0) ? absent or indistinct (1) ? present; robust and rugose',
		183 '183. Laterosphenoid, antotic crest, form: (0) ? single structure (1) ? bifurcates ventrally',
		184 '184. Laterosphenoid, fossa on lateral surface that houses head of epipterygoid: (0) ? absent or shallow (1) ? present, deep and rugose',
		185 '185. Laterosphenoid, ventrolateral shelf: (0) ? absent (1) ? present',
		186 '186. Basioccipital, orientation of occipital surface: (0) ? faces directly posteriorly (1) ? faces posteroventrally',
		187 '187. Basioccipital, occipital condyle constriction of neck: (0) ? lateral constriction of neck (1) ? subspherical without constricted neck',
		188 '188. Basioccipital, subcondylar recesses: (0) ? absent (1) ? shallow (2) ? deep ORDERED',
		189 '189. Basioccipital, basicranium in ventral view: (0) ? longer than wide, or with subequal proportions (1) ? clearly wider than long',
		190 '190. Basioccipital, basal tubera: (0) ? equally formed by basioccipital and basisphenoid and not subdivided (1) ? subdivided by a lateral longitudinal groove into a medial part entirely formed by the basioccipital, and a lateral part, entirely formed by the basisphenoid',
		191 '191. Basioccipital, basal tubera mediolateral width: (0) ? greater than occipital condyle width (1) ? equal to or less than occipital condyle width',
		192 '192. Basioccipital, basal tubera, dorsoventral depth: (0) ? less than depth of occipital condyle (1) ?greater than depth of occipital condyle',
		193 '193. Basioccipital, basicranium,mediolateral width of basal tubera versus the width of the basispterygoid processes: (0) ? subequal or basal tuber wider (1) ? basipterygoids wider',
		194 '194. Basioccipital, basal tubera in posterior view, concave notch ventrally between opposing tubera, dorsoventral depth: (0) ? shallow, less than 30% depth of tubera (1) ? deep, more than 30% depth of tubera',
		195 '195. Basioccipital, ventral surface across basal tubera and basisphenoids orientation: (0) ? oriented nearly horizontally (1) ? oriented caudoventrally',
		196 '196. Basioccipital, pneumatic openings associated with internal carotid artery: (0) ? absent (1) ? present',
		197 '197. Parabasisphenoid, with large surfaces of pronounced muscle scars flanking basisphenoid recess: (0) ? no (1) ? yes',
		198 '198. Parabasisphenoid, basipterygoid recess (pneumatic recess above basipterygoid processes on lateral surface of braincase): (0) ? absent or very shallow pneumatic fossa (1) ? present as a deep fossa',
		199 '199. Parabasisphenoid, basisphenoid recess: (0) ? undivided (1) ? divided',
		200 '200. Parabasisphenoid, orientation of division of basisphenoid recess: (0) ? transversely divided so that there is an anterior and posterior recess (1) ? divided by a single midline strut into two laterally separate chambers (2) ? divided by a ?Y? shaped strut of bone forming three recesses ORDERED',
		201 '201. Parabasisphenoid, basisphenoid recess, inflation of the dorsal surface of the recess: (0) ? absent (1) ? present',
		202 '202. Parabasisphenoid, basisphenoid recess, orientation of central axis: (0) ? horizontal, recess obscured in posterior view (1) ? posteroventral, recess partially visible in posterior view (2) ? extremely posteroventral, recess compressed anteroposteriorly and widely visible in posterior view, and basipterygoid processes located beneath the basal tubera ORDERED',
		203 '203. Parabasisphenoid, shape of rostrum:',
		204 '204. Palate, shelf-like primary palate, presence: (0) ? absent (1) ? present',
		205 '205. Palate, internal choana, shape: (0) ? anteroposteriorly elongate oval (1) ? nearly circular',
		206 '206. Palate, suborbital fenestra, shape: (0) ? anteroposteriorly elongate oval (1) ? nearly circular',
		207 '207. Vomer, anterior horizontal expansion: (0) ? absent (1) ? present, slight expansion (2) ? present, expanded to equilateral diamond shape ORDERED',
		208 '208. Palatine anterior expansion of dorsal process into a vomerine process: (0) ? absent (1) ? present',
		209 '209. Palatine, vomeropterygoid process, anteroposterior length of dorsal margin ratio to length of greatest constriction of process neck: (0) ? long, greater than 2.0 (1) ? short, or less than 2.0',
		210 '210. Palatine posterior expansion of dorsal process: (0) ? absent (1) ? present',
		211 '211. Palatine, overall orientation of dorsal surface of vomerine process: (0) ? rostrodorsally directed at 45 degrees (1) ? horizontal',
		212 '212 .Palatine, dorsoventral height of the dorsal process: (0) ? tall, 60% or more than narrowest rostroposterior width of the neck of the dorsal process (1) ? short, less than 50%',
		213 '213. Palatine, overall orientation of neck of dorsal process: (0) ? rostrodorsally directed at nearly 45 degrees (1) ? vertically directed',
		214 '214. Palatine, posterior expansion of base of the neck of the dorsal process: (0) ? absent (1) ? present',
		215 '215. Palatine, pneumatic recess, number of external pneumatic openings: (0) ? absent (1) ? present, one opening (2) ? present, two openings',
		216 '216. Palatine, anterior or primary opening of palatine recess, location of posterior margin: (0) ? posterior to or even with the posterior margin of the neck of the vomeropterygoid process (1) ? anterior to posterior margin of the vomeropterygoid process neck',
		217 '217. Palatine, position of the posterior edge of the posterior pneumatic recess compared to the posterior edge of the dorsal process: (0) ? anterior to the posterior margin of dorsal process (1) ? extends posterior to the posterior margin of the process',
		218 '218. Palatine, presence of slot on the articular surface for the maxilla: (0) ? absent (1) ? present',
		219 '219. Palatine, maxillary process, form of maxillary articulation: (0) ? flat (1) ? deeply excavated as a slot, demarcated dorsally by a pronounced lip of bone',
		220 '220. Palatine, maxillary articulation, form: (0) ? maxilla abuts lateral surface of maxillary process and anterior region of jugal process (1) ? contact reinforced by a ?brace? at the anteroventral corner of the jugal process, which sits within internal antorbital fossa',
		221 '221. Palatine, morphology of maxillary articulation brace: (0) ? projects ventrally due to a jugal process that extends further ventrally than the maxillary process, such that there is a discrete corner between the two processes in lateral view (1) ? projects laterally, with no discrete corner between the smoothly confluent jugal and maxillary processes in lateral viewracter 221',
		222 '222. Palatine, jugal process, location of contact surface for lacrimal: (0) ? posterior (?distal?), separated from opening of palatine recess by wide margin (1) ? anterior (?proximal?), closely approaches opening of palatine recess',
		223 '223. Palatine, extension of pneumatic recess into jugal process: (0) ? no extension (1) ? yes, process visibly inflated',
		224 '224. Epipterygoid ventral margin: (0) ? undivided (1) ? forked',
		225 '225. Ectopterygoid, body pneumatic: (0) ? apneumatic (1) ? pneumatic, uninflated (2) ? pneumatic with inflated body',
		226 '226. Ectopterygoid, external opening of pneumatic recess, shape: (0) ? thin ovoid slot (1) ? larger, round or triangular ',
		227 '227. Ectopterygoid, surface posteriorly adjacent to external opening of pneumatic recess, form: (0) ? flat, recess grades smoothly into the floor of the lateral temporal fenestra (=subtemporal fenestra) (1) ? lip, recess separated from lateral temporal fenestra (=subtemporal fenestra)',
		228 '228. Ectopterygoid, jugal process, external pneumatic foramina leading into jugal recess: (0) ? absent (1) ? present',
		229 '229. Ectopterygoid, jugal process inflation: (0) ? uninflated (1) ? inflated by internal pneumaticity',
		230 '230. Ectopterygoid, mediolateral length of jugal process: (0) ? short (1) ? long',
		231 '231. Ectopterygoid, dorsoventral thickening of jugal process: (0) ? thin jugal process (1) ? thickened',
		232 '232. Ectopterygoid, dorsal recess form: (0) ? absent (1) ? present forms dorsal lip',
		233 '233. Pterygoid, contact between pterygoid and palatine: (0) ? continuous (1) ? discontinuous in the mid-region, resulting in a subsidiary palatal fenestra',
		234 '234. Mandible, mandibular ramus, dorsoventral depth of dentary at level of dentary-surangular contact on the dorsal margin of the lower jaw: (0) ? shallow, less than 20% of the total anteroposterior length of the lower jaw (1) ? deep, greater than 20% of the total anteroposterior length of the lower jaw',
		235 '235. External mandibular fenestra: (0) ? absent (1) ? present; tiny (2) ? present; large',
		236 '236. Mandible, internal mandibular fenestra size: (0) ? small and slit-like (1) ? large and rounded',
		237 '237. Mandible, madibular joint, position in lateral view: (0) ? anterior to or even with the paroccipital process (1) ? posterior to the paroccipital process',
		238 '238. Mandible, lower jaw, articulation, glenoid position relative to level of alveolar margin of dentary with mandible occluded: (0) ? level or ventral (1) ? dorsal',
		239 '239. Mandible, occlusion in lateral view: (0) ? jaws occlude for their full length (1) ? jaws diverge rostrally due to kink and downward deflection in dentary buccal margin',
		240 '240. Dentary, dorsal upturn of element at anterior end: (0) ? absent (1) ? present',
		241 '241. Dentary shape in lateral view: (0) ? with subparallel dorsal and ventral edges (1) ? subtriangular in lateral view, posteriorly expanded',
		242 '242. Dentary, expansion of posterior dentary: (0) ? posterior height of dentary two times or less than minimum dentary height (1) ? posterior end of dentary more than two times the minimum dentary height',
		243 '243. Dentary, symphysis, texture: (0) ? generally smooth (1) ? strongly rugose and beveled, with interlocking ridges and convexities for articulation with the opposing symphysis',
		244 '244. Dentary, primary neurovascular foramina, arrangement: (0) ? distinct foramina or set into a shallow groove posteriorly (1) ? set into a deep and sharp groove across the middle and posterior regions of the dentary',
		245 '245. Dentary, overall shape of dorsal surface (excluding anterior upturn if present): (0) ? horizontal, straight (1) ? dorsally concave',
		246 '246. Dentary, ventral margin of bone in lateral view, profile: (0) ? straight (1) ? sigmoidal',
		247 '247. Dentary, posterior end, presence of posterodorsal process above external mandibular fenestra: (0) ? present (1) ? absent',
		248 '248. Dentary, posterior end, presence surangular process on the dorsal surface of the mandible: (0) ? absent (1) ? present',
		249 '249. Dentary, Meckelian groove, dorsoventral depth: (0) ?wide and shallowly inset into medial surface of bone (1) ?narrow and deeply inset into bone, groove appears as a thin, sharp structure',
		250 '250. Dentary, position of Meckelian groove: (0) ? closer to ventral margin of bone (1) ? roughly at midheight',
		251 '251. Dentary, anterior extent of lingual bar: (0) ? medial to first alveolus (1) ? medial to second (or further posterior) alveolus ',
		252 '252. Dentary, articular surface for splenial along ventral region of dentary ramus below the Meckelian fossa, form: (0) ? dorsoventrally shallow and smooth (1) ? dorsoventrally deep (nearly as deep as anterior depth of fossa) and rugose',
		253 '253. Dentary, angle of the rostral end in lateral view: (0) ? rostral end relatively vertical with transition point between dorsal and ventral surfaces below alveoli 1-3 when present (1) ? rostral end angled with transition point between dorsal and ventral surfaces below below alveolus 4 or further back',
		254 '254. Dentary, anteriormost alveoli, size in comparison to alveoli in rostroposterior middle of tooth row: (0) ? approximately same size (1) ? first two alveoli substantially smaller (2) ? first alveolus substantially smaller',
		255 '255. Dentary, distinct interdental plates: (0) ? present (1) ? absent',
		256 '256. Supradentary ossification, shape: (0) ? elongate, shallow strip (1) ? deep, crescentic shape',
		257 '257. Supradentary and coronoid ossifications, form of contact at their zone of fusion: (0) ? smoothly confluent (1) ? offset by a concave notch',
		258 '258. Splenial, anterior margin: (0) ? tapered point (1) ? squared or jagged anterior end',
		259 '259. Splenial, form of posterior end: (0) ? straight or slightly curved (1) ? distinctly forked',
		260 '260. Splenial, mylohyoid foramen: (0) ? small, smaller than dentary alveoli (1) ? large, subequal to or larger than dentery alveoli',
		261 '261. Splenial, myohyoid foramen orientation of long axis: (0) ? horizontal (1) ? dorsoposteriorly inclined in line with intercoronoid process',
		262 '262. Splenial, mediolateral thickness of intercoronoid process: (0) ? no thickening (1) ? thickened mediolaterally',
		263 '263. Angular, exposure in lateral view: (0) ? exposed almost to end of mandible in lateral view, reaches or almost reaches articular (1) ? excluded from posterior end',
		264 '264. Angular, exclusion from posterior end: (0) ? end of angular stops well short of glenoid (1) ? stops near the anterior end of glenoid',
		265 '265. Angular posterior process: (0) ? posterior process point projects dorsally above ventral margin of mandible (1) ? posterior process tip flush with ventral margin of mandible',
		266 '266. Angular, ventral margin, form: (0) ? smoothly convex (1) ? anterior region ?flexed? relative to posterior region, such that there is a discrete step between them',
		267 '267. Surangular, dorsoventral depth: (0) ? shallow, element less than 35% craniocaudal length (1) ? deep, depth 40% or more element craniocaudal length',
		268 '268. Surangular, lateral surface, wide depression present for dorsal surangular process of the dentary: (0) ? absent or narrow groove (1) ? wide depression',
		269 '269. Surangular, groove on dorsolateral surface of anterior end: (0) ? absent (1) ? present, shallow groove faintly visible (2) ? present, deep well-demarked groove',
		270 '270. Surangular, foramen in dorsolateral groove: (0) ? absent (1) ? present, small foramen much smaller than groove (2) ? present, large foramen subequal to groove in diameter',
		271 '271. Surangular, anteroventral extension: (0) ? extension is absent (1) ? encloses external mandibular fenestra by contacting the angular anteriorly',
		272 '272. Surangular, surangular shelf on lateral surface, form: (0) ? absent or low ridge (1) ? prominent, shelf present but forms a dorsoventrally thin ridge (2) ? prominent, well-developed shelf that is dorsoventrally deep',
		273 '273. Surangular, surangular shelf, orientation relative to the long axis of the lower jaw: (0) ? ventrally inclined anteriorly or sigmoidal (1) ? dorsally inclined anteriorly (2) ? horizontal',
		274 '274. Surangular foramen in lateral surface of surangular anterior to mandibular articulation: (0) ? absent (1) ? tiny foramen, smaller or subequal to glenoid fossa (2) ? large surangular foramen present (bigger than glenoid fossa in diameter) ORDERED',
		275 '275. Surangular, position of surangular shelf in relation to surangular foramen: (0) ? placed far dorsal to posterior surangular foramen (1) ? foramen abuts shelf but shelf projects laterally and does not overhang foramen (2) ? shelf projects ventrolaterally to overhang foramen',
		276 '276. Surangular, pneumatic fossa posterodorsal to posterior surangular foramen: (0) ? absent (1) ? present and shallow sometimes with a small foramen inside foramen (2) ? present and deeply invaginated with large foramen ORDERED',
		277 '277. Surangular, adductor muscle attachment site dorsal to surangular shelf, orientation: (0) ? faces primarily dorsally (1) ? faces almost equally dorsally and laterally (2) ? faces primarily laterally',
		278 '278. Surangular, laterally inclined flange on caudodorsal surface for articulation with lateral process of lateral quadrate condyle: (0) ? absent (1) ? present',
		279 '279. Prearticular shape: (0) ? dorsally concave sweeping low curve in lateral view (1) ? subcircular in lateral view,?U? shaped',
		280 '280. Prearticular, anterior process expansion: (0) ? unexpanded (1) ? expanded into a paddle like shape, more than 220% the dorsoventral depth of the midshaft',
		281 '281. Prearticular, midshaft cross-sectional shape: (0) ? mediolaterally flattened, plate-like (1) ? sub-round with sub-equal width and height (2) ? round ORDERED',
		282 '282. Prearticular, ventral process or flange: (0) ? absent (1) ? present',
		283 '283. Prearticular, ventral bar, series of tall ridges and deep grooves on lateral surface to strengthen articulation with angular: (0) ? absent (1) ? present',
		284 '284. Prearticular, shape of caudoventral margin: (0) ? sweeping ventrally convex curve (1) ? sigmoidal with downturned articular process (New Character)',
		285 '285. Articular, medial process: (0) ? absent (1) ? present',
		286 '286. Articular, retroarticular process shape: (0) ?rod-like, sort (1) ? rod-like, elongate and slender (2) ? short, wide, and with distinct posteriorly facing concavity',
		287 '287. Articular, smooth non-articular region between glenoid and attachment site for depressor mandibular muscles: (0) ? present (1) ? absent',
		288 '288. Articular, pneumatic foramen posterior to glenoid: (0) ? absent (1) ? present',
		289 '289. Premaxilla, number of teeth: (0) ? 5 or more (1) ? 4 (2) ? 3 (3) ? edentulous',
		290 '290. Premaxillary teeth, position of mesial carina: (0) ? symmetrical (1) ? offset mesial to distal carina on all teeth (teeth ziphodont) (2) ? rotated distally on premaxillary teeth 1 and 2 (anterior teeth ?D-shaped? and posterior teeth ziphodont) (3) ? rotated distally on all teeth',
		291 '291. Premaxillary teeth, median vertical ridge on lingual surface: (0) ? absent (1) ? present as subtle structure in anterior (mesial) premaxillary teeth (2) ? present as pronounced structure in all premaxillary teeth ORDERED',
		292 '292. Premaxillary teeth, curvature of caudal (posterior) teeth: (0) ? recurved (1) ? straight',
		293 '293. Premaxillary teeth, size compared to rostal-most maxillary tooth: (0) ? subequal (1) ? significantly smaller',
		294 '294. Premaxillary teeth, presence of serrations: (0) ? present (1) ? absent on at least the mesial carina or completely absent',
		295 '295. Maxillary teeth, presence: (0) ? present (1) ? absent edentulous',
		296 '296. Maxilla, position of carina on anteriormost tooth: (0) ? symmetrical (1) ? asymmetrical so that tooth is D shaped',
		297 '297. Maxilla, position of the posteriormost tooth: (0) ? nearer to the posterior end of the antorbital fenestra (1) ? posterior to but closer to the midpoint of the antorbital fenestra (2) ? anterior to the midpoint of the antorbital fenestra',
		298 '298. Maxilla, number of teeth: (0) ? 18 or more alveoli (1) ? 14 to 17 alveoli (2) ? 11 to 13 alveoli (3) ? 10 to 1 alveoli',
		299 '299. Dentary, portion of dentary with teeth: (0) ? teeth throughout to 65% of the dorsal surface of the dentary (1) ? teeth restricted to the rostral 33% or edentulous',
		300 '300. Dentary, number of teeth: (0) ? 220 or more alveoli (1) ? 18 to 21 alveoli (2) ? 15-17 alveoli (3) ? 14 or less alveoli',
		301 '301. Tooth spacing on maxilla and dentary: (0) ? closely appressed (1) ? widely spaced with considerable separation between alveoli',
		302 '302. Maxillary and dentary, mid position tooth serration symmetry: (0) ? proximal and distal carina serrations similar in size (1) ? clear asymmetry in serrations on proximal and distal carina or without serrations on either surface (2) ? lacking serrations',
		303 '303. Maxillary and dentary teeth, form: (0) ? ziphodont, transverse width of base less than 60% of mesiodistal length (1) ? thickened, width greater than 60% of length (2) ? thickened, width nearly equal to length (3) ? round',
		304 '304. Axis, pleurocoel: (0) ? absent (1) ? present',
		305 '305. Axis, pleurocoel position: (0) ? midheight of centrum (1) ? dorsally located, directly underneath neurocentral suture and directly posterior to diapophysis',
		306 '306. Axis, pneumatic foramen, extent of surrounding fossa: (0) ? limited to margins of foramen (1) ? extensive, occupies most of lateral surface of centrum',
		307 '307. Axis, anteroposterior length of centrum compared to dorsoventral height of posterior centrum face: (0) ? longer than tall (1) ? shorter than tall, or subequal',
		308 '308. Axis, ridge on ventral surface of centrum: (0) ? absent (1) ? present',
		309 '309. Axis, axial parapophyses and diapophyses: (0) ? moderate/prominent (1) ? reduced/absent',
		310 '310. Axis, neural spine form in lateral view: (0) ? sheet-like (1) ? anteroposteriorly reduced and rod-like',
		311 '311. Axis, neural spine in cranial view: (0) ? flared transversely (1) ? compressed mediolaterally',
		312 '312. Axis, pneumatic foramina and fossae on each side of the anterior ridge on the neural spine: (0) ? absent (1) ? present',
		313 '313. Axis, neural spine, texture of dorsal region of anterior surface: (0) ? generally smooth or with subtle texture (1) ? highly rugose, with series of grooves, ridges, and eminences',
		314 '314. Axis, epineurapohyseal processes on axis neural spine: (0) ? absent (1) ? present',
		315 '315. Axis, epipophyses, posterior extent: (0) ? absent or terminates well anterior to postzygapophysis (1) ? extends to, or only slightly posterior to, the posterior margin of the postzygapophysis (2) ? large, rugose flange that extends posterior to postzygapophysis (3) ? elongate flange that extends posteriorly 75% or more than the anteriorposterior length of the postzygapophysis',
		316 '316. Cervical vertebrae, number of pneumatic openings in anterior centra: (0) ? one pair of pneumatic openings (1) ? two pairs of pneumatic openings',
		317 '317. Cervical vertebrae, form of centra: (0) ? amphiceolous to platycoelous (1) ? strongly opisthocoelous',
		318 '318. Cervical vertebrae, epipophyses of C3-5, form: (0) ? absent or terminates well anterior to postzygapophysis (1) ? extends to, or only slightly posterior to, the posterior margin of the postzygapophysis (2) ? large, rugose flange that extends posterior to postzygapophysis',
		319 '319. Cervical vertebrae, position of posterior edge of anterior cervical centra: (0)    ? level with or anterior to the posterior extent of neural arch  (1) ?  extending beyond posterior limit of neural arch.',
		320 '320. Cervical vertebrae, anterior cervical centra, shape in anterior view: (0) ? subcircular or square  (1) ? distinctly wider than high; kidney shaped',
		321 '321. Cervical vertebrae, anteroposterior length of centrum compared to dorsoventral height of posterior centrum face:  (0) ? longer than tall  (1) ? shorter than tall, or subequal ',
		322 '322. Cervical vertebrae, neural spine positon:  (0) ? centroid of neural spine positioned on anterior half of vertebrae  (1) ? centroid of neural spine positioned posterior to the midpoint of vertebrae',
		323 '323. Cervical vertebrae, neural spine anterioposterior minimum length:  (0) ? wide, ½ or more than the length of the centrum  (1) ? narrow, less than ½ the length of the centrum',
		324 '324. Cervical vertebrae, neural spine dorsoventral height:  (0) ? short, less than the height of the centrum  (1) ? low and centered on neural arch, giving arch an ?X? shape in dorsal view (2) ? approximately the same height as the posterior centrum face (3) ? tall, 1.5 or more than the height of the centrum face',
		325 '325. Cervical vertebrae, neural spine mediolateral thickness:  (0) ? thin  (1) ? anteroposterally tapering thin to thick  (2) ? thick, stout rectangle, base is nearly square with nearly equal anteroposterior and transverse dimensions',
		326 '326. Cervical vertebrae, rugose ligament attachment scars on anterior and posterior surfaces of neural spine: (0) ? absent or weakly developed  (1) ? present as prominent, flanges visible in lateral view',
		327 '327. Cervical vertebrae, orientation of posterior centrodiapophyseal lamina in C3-5:  (0) ? nearly horizontal, fossa located primarily dorsal to lamina  (1) ? projects posteroventrally, infrapostzygapophyseal fossa located primarily posterior to lamina  ',
		328 '328. Cervical vertebrae, position of prezygapophysis in middle cervicals:  (0) ? slightly overhangs centrum laterally  (1) ? strongly overhangs centrum laterally, entire prezygapophyseal facet placed lateral to centrum',
		329 '329. Dorsal centra pneumaticity: (0) ? apneumatic (1) ? pneumaticity limited to anterior dorsals (2) ? present throughout dorsal column',
		330 '330. Dorsal vertebrae, ratio of dorsoventral height of posterior centrum face to anteroposterior length of middleposterior dorsal centra:  (0) ? long and low, less than 75%  (1) ? short and tall greater than 75%',
		331 '331. Dorsal vertebrae, anterior dorsal neural spines, level of posterior termination:  (0) ? at approximately the same level as the posterior centrum face  (1) ? far posterior to the posterior centrum face',
		332 '332. Dorsal vertebrae, mid- posterior dorsal neural spines, level of posterior termination:  (0) ? at approximately the same level as the posterior centrum face  (1) ? far posterior to the posterior centrum face',
		333 '333. Dorsal vertebrae, anterioposterior minimum width of mid-dorsal neural spine in lateral view:  (0) ? wide, subequal to centrum length  (1) ? narrow, ½ centrum length or less ',
		334 '334. Dorsal vertebrae, dorsoventral height of mid-dorsal neural spine:  (0) ? short, subequal to or less than centrum height  (1) ? tall, 1.5 x centrum height or more',
		335 '335. Dorsal vertebrae, rugose ligament attachment scars on anterior and posterior surfaces of neural spine: (0) ? absent or weakly developed  (1) ? present as prominent, flanges visible in lateral view',
		336 '336. Neural spines on posterior dorsal vertebrae, shape in lateral view: (0) ? rectangular or square  (1) ? anteroposteriorly expanded distally, fan-shaped ',
		337 '337. Ventral keel in anterior dorsals:  (0) ? absent or very poorly developed  (1) ? pronounced',
		338 '338. Posteriormost dorsals, parapophyses position:  (0) ? on the same level as transverse process (1) ? distinctly below transverse process ',
		339 '339. Sacral vertebrae, number of sacral vertebrae: (0) ? 5 or less  (1) ? 6 ',
		340 '340. Sacral vertebrae, length of anterior sacrals and posterior dorsal centrum length: (0) ? subequal in length  (1) ? sacrals substantively longer than posterior dorsal centra ',
		341 '341. Sacral vertebrae, pleurocoels or foramina on lateral surfaces of centra: (0) ? absent on sacral vertebrae  (1) ? present on anterior sacrals only ',
		342 '342. Sacral vertebrae, fenestrae between fused neural spines: (0) ? neural spines unfused  (1) ? spines fused but fenestrae absent  (2) ? spines fused and fenestrae present',
		343 '343. Sacral ribs, position of ribs on sacrum:  (0) ? span two sacrals  (1) ? limited to a single sacral',
		344 '344. Sacral ribs, position of rib attachment for ribs on individual sacrals:  (0) ? span centrum and neural arch  (1) ? limited to neural arch only ',
		345 '345. Sacral vertebra five, position of ventral margin of posterior articular face in lateral view:  (0) ? at same level as ventral margin of anterior articular face (1) ? positioned ventral to ventral margin of anterior articular face',
		346 '346. Caudal vertebrae: presence of transverse processes: (0) ? on more than 16 posteriors  (1) ? on 12 to 16 (2) ? on fewer than 12 posteriors',
		347 '347. Caudal vertebrae, transition point in caudal series at which transverse processes end: (0) ? begins distal to the 10th posterior  (1) ? between the 5th and 10th posterior vertebra',
		348 '348. Caudal vertebrae, anterior caudal centra shape: (0) ? tall, oval or round in cross section  (1) ? with box-like centra in posteriors I-V  ',
		349 '349. Caudal vertebrae, anterior caudals, position of posterior end of base of neural spine: (0) ? anterior to posterior surface of centrum  (1) ? or level with or posterior to posterior surface of centrum',
		350 '350. Caudal vertebrae, anterior caudals, shape of transverse processes in dorsal view:  (0) ? rectangular, with parallel anterior and posterior sides, or slightly ovoid with a gradual expansion in width distally  (1) ? distal end expanded into a spatulate bulb',
		351 '351. Caudal vertebrae, anterior caudals, two laminae linking prezygapophysis and transverse process, between which is a triangular fossa:  (0) ? absent  (1) ? present, shallow fossa (2) ? present, deep fossa',
		352 '352. Caudal vertebrae, neural spines: (0) ? simple, undivided  (1) ? separated into anterior and posterior alae throughout much of caudal sequence',
		353 '353. Caudal vertebrae, anterior spur in front of neural spine in mid-caudals:  (0) ? absent  (1) ? present',
		354 '354. Caudal vertebrae, distal caudal neural spine shape: (0) ? form a low ridge  (1) ? spine absent ',
		355 '355. Caudal vertebrae, mid to distal caudal postzygapophyses length: (0) ? short between 20% to 100% centrum length (1) ? extremely long, between 150% to 1000% centrum length',
		356 '356. Chevrons, anterior process of chevron base:  (0) ? absent/weak  (1) ? large ',
		357 '357. Chevrons of anterior caudals, form of distal end: (0) ? short anteroposteriorly, shaft cylindrical  (1) ? distal end elongate anteroposteriorly, flattened and plate-like ',
		358 '358. Chevrons, form of mid-caudal chevrons:  (0) ? rod-like or only slightly expanded ventrally (1) ? L-shaped ',
		359 '359. Chevrons, form of distal caudal chevrons:  (0) ? rod-like or L-shaped  (1) ? skid-like or T-shaped',
		360 '360. Pneumatic excavations in cervical or dorsal rib heads:  (0) ? absent  (1) ? present ',
		361 '361.	Scapula, length relative to humerus:   (0)	? longer than humerus    (1)	? shorter than humerus    ',
		362 '362. Radius and ulna separation: (0) ? radius and ulna clearly separate elements  (1) ? distinct adherence or syndesmosis distally ',
		363 '363. Scapula general form:  (0) ? short and broad (ratio length/minimal height of shaft <9)  (1) ? slender and elongate (ratio >10) ',
		364 '364. Scapula, dorsal expansion of proximal blade measured from the dorsal surface at the scapulocoracoid suture to the most ventrally displaced dorsal surface of the scapular blade:  (0) ? not more than twice the minimum scapular blade width  (1) ? twice to 2.5 times the minimum scapular blade width  (2) ? expanded more than three times the minimum scapular width  (3) ? expanded more than four times the minimum scapular width',
		365 '365. Scapula, angle between dorsal arcromion process and dorsal surface of scapular blade:  (0) ? sweeping curve  (1) ? distinct angle greater than 100 degrees (2) ? distinct angle less than 95 degrees ',
		366 '366. Scapula, distal end expansion relative to proximal portion of scapula: (0) ? markedly expanded  (1) ? not expanded ',
		367 '367. Scapula, ratio of dorsoventral depth of distal expansion to minimum dorsoventral depth of blade:  (0) ? less than 2.5 (1) ? greater than 2.5',
		368 '368. Scapula, acromion margin in rostrodorsal view: (0) ? continuous with blade in anterior aspect  (1) ? anterior edge laterally everted relative to plane of scapular blade',
		369 '369. Scapula, acromion margin length: (0) ? long, either tapering or horizontal triangle  (1) ? truncated with deep base but short reach beyond scapular blade and squared-off profile  ',
		370 '370. Scapula and coracoid form in posterior and anterior views: (0) ? continuous arc (1) ? coracoid inflected medially, scapulocoracoid ?L? shaped in lateral view',
		371 '371. Coracoid in lateral view: (0) ? subcircular, with shallow ventral process  (1) ? subquadrangular with extensive ventral process  (2) ? shallow ventral blade with elongate ventral process',
		372 '372. Coracoid, anteroposterior length at midpoint:  (0) ? long, 200% or greater than the length of the scapular acromion at midheight  (1) ? short, less than 150% of the length of the scapular acromion at midheight',
		373 '373. Posterolateral surface of coracoid ventral to glenoid fossa: (0) ? unexpanded  (1) ? posterolateral edge of coracoids expanded to form triangular subglenoid fossa bounded laterally by enlarged coracoid tuber ',
		374 '374. Ventral part of coracoid anterior to the glenoid facet: (0) ? approximately level with the rim of the facet  (1) ? with tapering posteroventral process ',
		375 '375. Glenoid fossa orientation: (0) ? faces posteriorly or posterolaterally  (1) ? faces laterally ',
		376 '376. Ossified sternal plates in adults: (0) ? ossified sternal plates absent (1) ? plates ossified, but separate in adults ',
		377 '377. Humerus, form of shaft:  (0) ? straight  (1) ? sigmoid ',
		378 '378. Humerus, proximal head, morphology: (0) ? low, poorly differentiated, crescentic shaped in proximal view, overhangs posterior surface and does not overhang anterior surface  (1) ? enlarged, occupies the majority of the proximal end, bulbous in proximal view, overhangs both posterior and anterior surfaces ',
		379 '379. Deltopectoral crest form: (0)   ? long, makes up more than 40% or more of the element length (1)   ? makes up 30-38% of element length (2)   ? short, less than 25% element length, deltopectoral crest less pronounced, forming an arc rather      than being quadrangular ',
		380 '380. Humerus, rotation along shaft, orientation of long axis of proximal end relative to that of distal end:  (0) ? approximately 30-45 degree angle  (1) ? approximately parallel, shaft rotation absent ',
		381 '381. Humerus, additional muscle attachment tubera at the corner of the anterior and lateral surfaces distal to the deltopectoral crest:  (0) ? absent  (1) ? present ',
		382 '382. Humerus, form of distal condyles:  (0) ? medial condyle expanded further medially than the lateral condyle is laterally  (1) ? lateral and medial condyles expanded equally (offset from shaft in anterior or posterior view is equal) ',
		383 '383. Humerus, length relative to the femur:  (0) ? 45% or more (1) ? 40-30%  (2) ? 25-30% ',
		384 '384. Ulna, shaft axis, form:  (0) ? bowed  (1) ? straight ',
		385 '385. Ulna, distal articular surface, form:  (0) ? convex  (1) ? flat ',
		386 '386. Distal carpal, principal distal carpal shape:  (0) ? semilunate in lateral view with trochlear proximal surface  (1) ? discoid with flat proximal surface ',
		387 '387. Manus, number of metacarpals present:  (0) ? 5  (1) ? 4  (2) ? 3 ',
		388 '388. Manus, number of digits with phalanges:  (0) ? 4  (1) ? 3  (2) ? 2 ',
		389 '389. Metacarpal I, medial distal condyle, size:  (0) ? well-developed and large  (1) ? rudimentary ',
		390 '390. Metacarpal II, ratio of the length of metacarpal II to the length of metacarpal I: (0)   ? metacarpal II is 2 or more times the length of metacarpal I  (1)   ? metacarpal II subequal to the length of metacarpal I (2)   ? metacarpal II is less than 1.8 times the length of metacarpal I',
		391 '391. Metacarpal II, mediolateral width at midpoint:  (0) ? equal to or narrower than metacarpal I (1) ? more robust than metacarpal I',
		392 '392. Metacarpal III, length:  (0)   ? subequal in length to MC II  (1)   ? much shorter than MC II ',
		393 '393. Manual phalanx II-1, shaft diameter: (0) ? less than shaft diameter of radius (1) ? greater than shaft diameter of radius',
		394 '394. Manual phalanx II-1, length: (0) ? longer than metacarpal I (1) ? subequal to metacarpal I (2) ? shorter than metacarpal I',
		395 '395. Manual unguals, flexor tubercle, form:  (0) ? large, robust, rugose, conical structure  (1) ? reduced to a small convexity ',
		396 '396. Manual unguals, degree of recurvature:  (0) ? extensive, flexor margin deeply concave  (1) ? thin and reduced, flexor margin shallowly concave  (2) ? robust and reduced, flexor margin shallowly concave',
		397 '397. Manual unguals, proximodorsal lip on some manual unguals, a transverse ridge immediately dorsal to the articulating surface: (0) ? absent (1) ? present',
		398 '398. Ilium, overall shape of blade:  (0) ? sub-quadrangular or trapezoidal in lateral view  (1) ? semi-oval outline in lateral view ',
		399 '399. Ilium, dorsal margin, shape:  (0) ? smoothly convex or flat across entire length  (1) ? convex anteriorly and straightens out posteriorly  (2) ? straight anteriorly and transitions to convex posteriorly ',
		400 '400. Ilium, length compared to length of femur:  (0) ? ilium significantly shorter than the femur (70-85%)  (1) ? almost the same length (95-105%)  (2) ? ilium significantly longer (105-115%) ',
		401 '401. Ilium, blade height vs. length: (0) ? low and long  (1) ? tall and short ',
		402 '402. Ilium, iliac blade orientation: (0) ? roughly vertical  (1) ? dorsomedially inclined, dorsal edges of ilia approach or meet each other above sacrum',
		403 '403. Ilium, dorsal margin of blade, position relative to sacral neural spines:  (0) ? separated by a gap  (1) ? lies against neural spines and opposing iliac blades may make contact above neural spines ',
		404 '404. Ilium, postacetabular blade orientation in dorsal view: (0) ? subparallel  (1) ? diverge posteriorly ',
		405 '405. Ilium, notch on anterodorsal edge of ilium:  (0) ? absent  (1) ? notch at rostrodorsal corner ',
		406 '406. Ilium, pronounced anteroventral ?hook? on anterior expansion of ilium:  (0) ? absent preacetabular blade subtriangular (1) ? ventral edge pendant projection  (2) ? process strongly hooked with recurved posterior margin,  ORDERED',
		407 '407. Ilium, preacetabular part of ilium length relative to postacetabular ilium:  (0) ? preacetabular ilium shorter  (1) ? roughly as long as postacetabular part of ilium  (2) ? longer than postacetabular ilium ',
		408 '408. Ilium, notch between pubic peduncle and pre-acetabular process:  (0) ? wide, with semicircular or tear-drop outline  (1) ? narrow and slit-like ',
		409 '409. Ilium, dorsoventrally oriented midline supraacetabular ridge on lateral face of ilium above acetabulum:  (0) ? absent  (1) ? present posterodorsally inclined (2) ? present and vertical or anterodorsally oriented ',
		410 '410. Ilium, dorsal extent of supraacetabular ridge: (0) ? short, does not extend into the m. iliofibularis scar (1) ? tall, extend onto the m. iliofibularis scar',
		411 '411. Ilium, postacetabular process shape in lateral view: (0) ? tapering or rounded, posterior margin convex  (1) ? squared  (2) ? acuminate (pointy) ',
		412 '412. Ilium, supraacetabular crest on ilium as a separate process from antitrochanter: (0) ? present, forms ?hood? over femoral head (1) ? reduced, not forming hood  (2) ? absent ',
		413 '413. Ilium, acetabular crest, extent on pubic peduncle:  (0) ? extensive, extends along most or all of the edge of the peduncle  (1) ? limited, discretely offset from acetabular edge of pubic peduncle ',
		414 '414. Ilium, acetabular crest, maximum lateral projection relative to ischial peduncle:  (0) ? significantly greater  (1) ? subequal ',
		415 '415. Ilium, pubic peduncle articular facet: (0) ? flat or concave (1) ? convex  (2) ? flexed with two facets set at obtuse angle to each other ',
		416 '416. Ilium, pubic peduncle articular facet orientation:   (0) ? facet is sub-horizontal (1) ? facet faces anteroventrally ',
		417 '417. Ilium, pubic peduncle width in lateral view: (0) ? uniform in width (i.e. unexpanded)  (1) ? broadly flared toward pubic articular surface',
		418 '418. Ilium, pubic and ischial peduncles relative dorsoventral length: (0) ? comparable dorsoventral length  (1) ? pubic peduncle expanded and twice or more as long as ischidiac peduncle ',
		419 '419. Ilium, pubic and ischial peduncles, anteroposterior width at dorsal neck:  (0) ? pubic peduncle much larger than ischial peduncle  (1) ? both peduncles approximately the same length ',
		420 '420. Ilium, cuppedicus fossa (?preacetabular fossa? of Hutchinson, 2001a):  (0) ? absent  (1) ? present, formed as antiliac shelf anterior to acetabulum, extends posteriorly to above anterior end of acetabulum  (2) ? present, posterior end of fossa on anterior end of pubic peduncle, anterior to acetabulum ',
		421 '421. Ilium, brevis fossa lateral exposure:  (0) ? entire length of fossa visible in lateral view, including posterior portion (1) ? only the anterior portion of the fossa is visible, the posterior portion of the fossa is hidden by posterior blade of the ilium  (2) ? nearly completely hidden by posterior blade of the ilium',
		422 '422. Pubis, orientation: (0) ? propubic  (1) ? pubis vertical or pubis posteriorly oriented (opisthopubic) ',
		423 '423. Pubis, shaft curvature:  (0) ? shaft curves posteriorly, anteriorly convex curvature  (1) ? straight  (2) ? distal end curves anteriorly, anterior surface of shaft concave ',
		424 '424. Pubis, pubic boot, posterior expansion: (0) ? present  (1) ? little or no posterior process ',
		425 '425. Pubis, pubic boot, anterior expansion: (0) ? absent  (1) ? present, short  (2) ? present, long ',
		426 '426. Pubis, pubic boot, anterior process, length relative to posterior process, measured from line down the middle of the shaft:  (0) ? posterior process much longer (1) ? subequal',
		427 '427. Pubis, entire pubic boot, anteroposterior length relative to total long axis length of pubis: (0) ? less than 25% (1) ? 30-35% (2) ? 40-55% (3) ? 60-70% (4) ? greater than 75%',
		428 '428. Pubis, ventral margin of boot in lateral view: (0) ? convex  (1) ? straight',
		429 '429. Pubis, obturator foramen: (0) ? present  (1) ? open notch present between pubic shaft and ishciadic peduncle  (2) ? neither notch or foramen present ',
		430 '430. Pubis, pubic shaft shape: (0) ? rounded  (1) ?mediolaterally flattened ',
		431 '431. Pubis, contact between pubes: (0) ? both pubes meet extensively  (1) ? contact disrupted by a slit-like opening ',
		432 '432. Pubis, pubic tubercle on anterior margin just ventral to contact with ilium:  (0) ? absent  (1) ? present as a convexity on the anterior margin of the pubis  (2) ? present as a rugose flange discretely offset from the anterior margin of the pubis and is bordered posteriorly by heavy rugosities on the lateral surface on the obturator region of the pubis ',
		433 '433. Pubis, pubic tubercle, position:  (0) ? distally positioned, located ventral to the level of the obturator notch  (1) ? proximally positioned, located level with or dorsal to the obturator notch',
		434 '434. Ischium, length compared to the length of the pubis: (0) ? more than two-thirds  (1) ? two-thirds or less of pubis length ',
		435 '435. Ischium, midshaft thickness at compared to pubis midshaft thickness:  (0) ? about as thick or thicker than pubic shaft  (1) ? thin, half the thickness or less than the pubic shaft ',
		436 '436.	Ischium, shaft curvature:  (0) ? roughly straight or only gently curved   (1) ? curved, ventrally concave   (2) ? curved, dorsally concave   ',
		437 '437. Ischium, ilio-ischiadic contact: (0) ? ischium with slightly concave or flat proximal articular surface that contacts ilium  (1) ? with deep socket for reception of peg-like ischial peduncle of ilium ',
		438 '438. Ischium, transverse cross-section of acetabular rim:  (0) ? convex or beveled  (1) ? broad shelf with longitudinal sulcus or depression ',
		439 '439. Ischium, ischial boot (expanded distal end relative to midshaft): (0) ? present  (1) ? absent',
		440 '440. Ishchium, obturator foramen and flange:  (0) ? present  (1) ? reduced to notch, flange confluent with pubic peduncle (2) ? notch or foramen absent, U-shaped gap between pubic peduncle and obturator process ',
		441 '441. Ischium, position of apex of obturator flange, distance between apex and proximal end of ischium: (0) ? proximal flange, position at less than 20% of ischum length  (1) ? flange positioned at approximately 25-30% of ischium length  (2) ? flange position at approximately 35% of ischium length  (3) ? distal flange, position further distal than 50% of ischium length ',
		442 '442. Ischium, broad medially deflected apron from obturator flange to distal end of ischium:  (0) ? absent  (1) ? present, covers 1/3 to 1/2 the ventral surface between obturator flange to distal end of ischium (2) ? present, covers more than 1/2 the ventral surface between obturator flange to distal end of ischium',
		443 '443. Ischium, scar on posterior edge of the proximal end of the ischium: (0) ? absent  (1) ? present ',
		444 '444. Femur, femoral head orientation:  (0) ? directed ventrally  (1) ? directed horizontally  (2) ? directed dorsally',
		445 '445. Femur, femoral head orientation relative to the distal femoral condyles:  (0) ? directed anteromedially  (1) ? directed strictly medially ',
		446 '446. Femur, fossa on the posterior surface of the femoral head, just lateral to the articular surface:  (0) ? absent or shallow  (1) ? narrow channel  (2) ? deep, wide fossa   ',
		447 '447. Femur, anterior trochanter, presence and separation from shaft:  (0) ? absent  (1) ? separated from greater trochanter by deep cleft  (2) ? trochanters separated by small groove ',
		448 '448. Femur form of anterior trochanter: (0) ? alariform  (1) ? cylindrical in cross section',
		449 '449. Femur, height of anterior trochanter:  (0) ? shorter, terminates further distally ends distal to the height of greater trochanter  (1) ? subequal or slightly taller, the two structures extend to approximately the same level proximally',
		450 '450. Femur, vertical ridge on lateral face of anterior trochanter: (0) ? present  (1) ? absent',
		451 '451. Femur, fourth trochanter, position, measurement from proximal margin of head to midpoint of fourth trochanter relative to total length of the femur:  (0) ? proximally located, distance 25% or less femoral length (1) ? distally located, distance 30% of greater femoral length',
		452 '452. Femur, circular scar (M. adductor femoralis 1) on posterior surface of shaft distal to fourth trochanter, mediolateral position:  (0) ? scar absent (1) ? positioned closer to the medial edge of shaft (2) ? positioned closer to the shaft midline',
		453 '453. Femur, anteromedial crest on anterior surface proximal to medial distal condyle: (0) ? without longitudinal crest  (1) ? crest present extending proximally from medial condyle on anterior surface of shaft',
		454 '454. Femur, depression (for M. extensor digitalum longus) on anterior surface of distal femur. (0) ? absent or extremely shallow, anterior surface relatively flat (1) ? shallow depression present (2) ? deep depression present',
		455 '455. Femur, well-developed extensor groove (for M. extensor digitalum longus) present on the distal end of anterior surface of the distal femur constricting distal end of the EDL depression:  (0) ? groove absent, expressed as a broad concave anterior margin  (1) ? groove present and constricted to a wide, deep, U-shaped cleft in distal view  (2) ? groove present and constricted to a narrow, deep, U-shaped cleft in distal view and present as an extensive depression on the anterior surface of the femur ',
		456 '456. Femur, depression between distal condyles in anterior view:  (0) ? relatively flat between condyles  (1) ? shallow depression between condyles (2) ? deep depression confluent with extensor groove on anterior surface ',
		457 '457. Femur, deep channel between condyles for M. gastrocnemius and flexor digitorum longus group in distal view:  (0) ? no discrete channel present between condyles  (1) ? wide channel, wider than deep (2) ? channel deeper than wide',
		458 '458. Femur, crista tibiofibularis on lateral condyle in distal view:  (0) ? no distinct lateral separation in lateral condyle  (1) ? distinct lateral constriction into crista tibiofibularis larger than half the mediolateral width of the lateral condyle  (2) ? crista tibiofibularis restricted to medial half lateral condyle',
		459 '459. Tibia, length relative to the femur:  (0) ? tibia longer (1.05 or greater)  (1) ? tibia subequal or shorter (less than 1.00)',
		460 '460. Tibia, proximal end, anterior process of lateral condyle:  (0) ? absent  (1) ? present ',
		461 '461. Tibia, lateral ridge on the lateral side of the tibia for connection with fibula:  (0) ? extending from the proximal articular surface distally  (1) ? clearly separated from proximal articular surface ',
		462 '462. Tibia, lateral condyle on proximal end of tibia:  (0) ? confluent with cnemial crest anteriorly in proximal view, or only slightly offset  (1) ? strongly offset from cnemial crest ',
		463 '463. Tibia, lateral malleolus, lateral extent:  (0) ? limited, mediolateral measure is less than 40% of mediolateral width of adjacent shaft  (1) ? extensive, mediolateral measure greater than 40% of mediolateral width of adjacent shaft',
		464 '464. Tibia, lateral malleolus, position relative to medial malleolus:  (0) ? extend to approximately the same level distally  (1) ? lateral malleolus extends significantly further distally than medial malleolus',
		465 '465. Fibula, excavated medial fossa on the proximal end of the fibula:  (0) ? absent  (1) ? present, shallow  (2) ? present, deep ',
		466 '466. Fibula, position of medial fossa:  (0) ? not extensive, proximal border starts about 1/3 the distance between the proximal surface and the iliofibularis tubercle  (1) ? fills most of the proximal end of the fibula',
		467 '467. Fibula, proximodistal cleft in the iliofibularis tubercle:  (0)    ? absent  (1)    ? present, resulting in two crests separated by a depressed fossa',
		468 '468. Fibula, elongate groove on medial surface distal to iliofibularis turbercle:  (0) ? absent  (1) ? present, distal fibula medially concave ',
		469 '469. Astragalus, ascending process, form of base: (0) ? confluent with condylar portion  (1) ? separated by deep transverse groove  (2) ? separated by fossa across base ',
		470 '470. Astragalus, height of ascending process of astragalus (height vs. height of body):  (0) ? lower than astragalar body  (1) ? higher than the astragalar body, typically covering only lateral half of anterior surface of distal tibia (2) ? more than twice the height of astragalar body ',
		471 '471. Astragalus, ascending process height (height vs. width):   (0) ? less than half the width of the bone  (1) ? half the width of the bone to equal to the width of the bone  (2) ? greater than the width of the bone ',
		472 '472. Astragalus, basal extent of ascending process:  (0) ? arising out of the lateral part of the astragalar body  (1) ? arising out of the complete breadth of the astragalur body ',
		473 '473. Astragaus, anteroposterior thickness of ascending process:  (0) ? wedge-shaped/blocky  (1) ? plate-like/laminar ',
		474 '474. Astragalus, ascending process contact with fibula:  (0) ? absent or limited (1) ? extensive ',
		475 '475. Astragalus, , fibular facet on body of astragalus: (0) ? large and facing partially proximally  (1) ? reduced and confined to anterior half of lateral side of astragalus (2)  ? strongly reduced, facing laterally or absent ',
		476 '476. Astragalar condyles:  (0) ? almost entirely below tibia and face distally  (1) ? significantly expanded proximally on anterior side of tibia and face anterodistally ',
		477 '477. Astragalus, horizontal groove across astragalar condyles anteriorly:  (0) ? absent  (1) ? present ',
		478 '478. Astragalus, posterior process: (0) ? completely caps distal tibia  (1) ? curves only slightly proximally, but not strongly covering the posterior side of the tibia  (2) ? significant portion of distal surface exposed on articular facet so that the astragalus and calcanium do not cover entire distal tibia ',
		479 '479. Calcaneum, articulation with tibia:  (0) ? without facet for tibia  (1) ? with tibial facet on posteromedial corner or posterior surface',
		480 '480. Distal tarsal fusion: (0) ? separate, not fused to metatarsals  (1) ? fused, forming metatarsal cap with intercondylar prominence that fuses to metatarsal early in postnatal ontogeny ',
		481 '481. Metatarsals, appression of major metatarsal shafts: (0) ? not appressed against each other beyond proximal half of shaft  (1) ? appressed throughout most or all of metatarsus, adjacent surfaces of shafts flattened for contact between metatarsals metatarsals closely appressed and distance between II-III and III-IV is approximately equal (2) ?distance between mt III- mt IV greater than that between mt II- mt III',
		482 '482. Metatarsals II and IV, relative length when in articulation:  (0) ? metatarsals II and IV subequal in length  (1) ? mt II longer than mt IV  (2) ? mt II shorter than mt IV ',
		483 '483. Metatarsal II, articular scar for metatarsal III on distal portion of lateral surface of shaft, form: (0) ? smooth or subtle texture (1) ? heavily rugose fossa ',
		484 '484. Metatarsal II, tear drop shaped articular surface for metatarsal III: (0) ? absent  (1) ? present ',
		485 '485. Metatarsal II, relative size of midshaft compared to metatarsal IV:  (0) ? subequal  (1) ? metatarsal II more robust than metatarsal IV',
		486 '486. Metatarsal II, lateral surface in proximal view, shape:  (0) ? flat or weakly concave (1) ? strongly concave ',
		487 '487. Metatarsal III, outline of proximal articular surface:  (0) ? rectangular  (1) ? hourglass-shaped  (2) ? wedge-shaped with no exposure on plantar surface',
		488 '488. Metatarsal III, form of midshaft shaft medial border: (0) ? straight or subtly convex medial border in anterior view  (1) ? medial expansion forming a convexity or bulge along the distal part of the shaft ',
		489 '489. Metatarsal III, proximal shaft exposure: (0) ? prominently exposed between MT II and MT IV along entire metapodium  (1) ? MT III proximal shaft constricted and much narrower than either II or IV, but still exposed along most of metapodium, subarctometatarsal  (2) ? very pinched, poorly exposed exposed along proximal section of metapodium, arctometatarsal condition, mt III wedge-shaped with proximal end covered anteriorly by contact between metatarsals II and IV  ORDERED',
		490 '490. Metatarsal III, ventral non-articular surface immediately proximal to the distal condyles:  (0) ? concave  (1) ? raised subtriangular platform ',
		491 '491. Metatarsal IV, proximal end, medial notch for articulation with metatarsal III:  (0) ? absent  (1) ? present, shallow notch (2) ? present, deep notch ORDERED',
		492 '492. Metatarsal IV, well-developed posteromedial flange on proximal end for articulation with metatarsal III:  (0) ? absent  (1) ? present ',
		493 '493. Metatarsal IV, midshaft, articular surface for metatarsal III:  (0) ? flat  (1) ? concave ',
		494 '494. Metatarsal IV, articular surface for metatarsal III tear drop shaped:  (0) ? absent  (1) ? present ',
		495 '495. Metatarsal IV, scar for the insertion of M. gastrocnemius lateralis covering medial third of posterior surface on metatarsal IV: articular surface for metatarsal III tear drop shaped:  (0) ? absent or elongate scar (1) ? narrow oval rugosity',
		496 '496. Metatarsal IV, surface between metatarsal III articulation and scar for M. gastrocnemius lateralis:  (0) ? flat  (1) ? concave  (2) ? slender plantar ridge between metatarsal III articulation and M. gastrocnemius lateralis scar',
		497 '497. Metatarsal IV, depth of medial collateral ligament fossa:  (0) ? shallow, not rimmed (1) ? deep and rimmed',
		498 '498. Pedal phalanges, proximal phalanges of digit II and III, ratio of length to midshaft width: (0) ? greater than 3.0 (1) ? 2.0 to 3.0 (2) ? less than 2.0',
		499 '499. Pedal unguals, relative size of unguals II and III:  (0) ? subequal (1) ? II much larger forming sickle claw',
		500 '500. Pedal unguals, lip overhanging proximal articular surface dorsally (on extensor surface):  (0) ? present  (1) ? absent or reduced to a subtle tuber',
		501 '501. Pedal unguals, curvature of flexor surface:  (0) ? curved (1) ? relatively straight ',
		502 '502. Postorbital, anteroposterior width of jugal flange:  (0) ? anteroposteriorly narrow (1) ? anteroposteriorly expanded to subequal the length of the orbit',
		503 '503. Postorbital, posterior extent of cornual boss:  (0) ? extends only to midpoint of ventral process (1) ? extends well beyond the midpoint of the ventral process',
		504 '504. Frontal, scar for posterior process of prefrontal: (0) ? broad embayment (1) ? narrow notch, part of frontal wraps lateral to prefrontal EXCLUDED',
		505 '505. Dentary, shape in dorsal/ventral view: (0) ? straight (1) ? concave laterally, mandible bowed outward',
		506 '506. Dentary, dorsoventral height of symphysis vs mid element height:  (0) ? subequal in height (1) ? much deeper symphysis, 125% middentary height Dentary, dorsoventral minimum thickness of lingual bar in posterior third of tooth row: ',
		507 '507. Dentary, dorsoventral minimum thickness of lingual bar in posterior third of tooth row: (0) ? deep; more than half of the height of the lingual bar anteriorly (1) ? shallow, half or less the height of the lingual bar anteriorly',
		508 '508. Dentary, modal number of alveoli: (0) ? 14 or more (1) ? 13 or less',
		509 '509. Dentary, posterior alveolar dorsal margin: (0) ? straight or gently rising upwards (1) ? strongly concave and rising up steeply posteriorly',
		510 '510. Angular, posteroventral edge: (0) ? straight or convex (1) ? concave',
		511 '511. lacrimal-frontal contact behind prefrontal (0) ? absent (1) ? broad, transverse suture between frontal and lacrimal (2) ? slightly oblique suture between frontal and lacrimal (3) ? strongly oblique suture between frontal and lacrimal, with strong anteromedial flange of frontal extending forward to contact lacrimal ORDERED',
		512 '512. Lacrimal, suborbital tubercle: (0) ? absent (1) ? suborbital tubercle or flange developed on lacrimal along anteroventral margin of orbit',
		513 '513. Antorbital fossa development on ventral ramus of lacrimal: (0) ? weakly developed (1) ? developed below lacrimal and extending to or beneath orbit',
		514 '514. Maxilla, surface texture: (0) ? weakly sculptured (1) ? extremely rugose sculpture on anteroventral surface of maxilla',
		515 '515. Lateral teeth, labial / lingual grooves: (0) ? absent, or weak and developed basally (1) ? very strong pinching of the root with deep gutters extending up crown',
		516 '516. Pubic peduncle: (0) ? anterior margin slopes anteroventrally, pubic peduncle trapezoidal in shape (1) ? anterior margin relatively vertical, pubic peduncle subrectangular in shape',
		517 '517. frontals, ventral surface flat, or weakly convex (0) or strongly convex in medial view (1) (0) ? flat, or weakly convex (1) ? frontals strongly convex in medial view, with ventral surface of frontals strongly depressed relative to the frontoparietal suture between the postorbital processes',
		518 'Y-shaped nasal ridges: absent (0) present (1)',
		519 'Anterior end of maxilla anterior to antorbital fossa: as long or longer than tall (0) taller than long (1)',
		520 'Height of maxilla main body below interfenestral strut: 25%  the height of the antorbital fossa or less (0), between 25% and one-third the height of the antorbital fossa (1) more than a third and up to one-half the height of the antorbital fossa (2), more than half the height of the antorbital fossa (3) subequal to the antorbital fossa in height (4)',
		521 'Maxilla, medial surface of interfenestral strut bears a sinus on the dorsal part of the strut: absent (0) or present (1) ',
		522 'Sinus on medial surface of maxilla, above maxillary fenestra: absent (0) present (1)',
		523 'lacrimal with a cornual process (0) anteriorly extended ridge (1)',
		524 'Coracoid, ventrolateral process prominent, coracoid hooked (0) or highly reduced (1)',
		525 'Ilium, posterior end deep (0) very narrow (1)',
		526 'Pubic boot long and low (0) or tall, height of boot about 25% of pubis length (1)',
		527 'Pubic tubercle small (0) hyypertrophied (1)',
		528 'Tibia strongly bowed (0) straight distal shaft (1)',
		529 'tibia gracile (0) or robust (1)',
		530 'Tibial triangular distal shaft absent (0) present (1)',
		531 'Metatarsal III, proximal shaft broad or proximallly tapered (0) reduced to a thin splint for at least 50% of length (1)',
		532 'Scapula: glenoid directed posteriorly (0) lateraly, onto face of scapula (1)',
		533 'coracoid, ventrolateral hook weakly developed (0) strong hook, about as long as wide (1)',
		534 'Teeth project ventrally (0) procumbent, project anteroventrally (1)',
		535 'CHECK??? rostrum straight, premaxilla lies below antorbital fossa (0) or upturned, premaxilla lies anterior to antorbital fossa (1) ',
		536 'Quadratojugal pneumatic foramen absent (0) present (1)',
		537 'V-shaped antorbital fossa' ; 
	MATRIX
	Tawa_hallae                       1010001100000000?10010?0110020100---00000100-0000--0-00000?0010----0-00-000---?00000-001000000000??0???10000-0--0000000-00---0-0010--11000011000000001100-10000?0-0----000-00000?000000000000000000000----0000??????????????????0--00000?02000000-0000010000000???10000-10000-0100--000000010000100000000201000????????????00?000000000000000000???00??????0???0000?0??000100100000?000010000?000?00000000000000000000000-0000200000000000000000-???0??0--?0000--00000-00000-0000-0000000000000000000000000000000000000-000000000000??03??0?000?0?0000000
	Coelophysis_bauri                 0100001100000000000000?0110000000---00000000-0000--0-0000000010----0-00-000---?10000-00100000000000000000000-0--0000000-00---??0100--00000010000000000000-1000000-0----000-00000000??????0000000000000----00000???00??0---??????0--00000?02000010-0000000000000??0?0000-1000??0100--0000000000001000000000000000--0010100000000000000000000000000000000000000000000000000000000000000000100000000?00000000000000000000000-00002000000001000-0000-0000000--00000--00000-0000000000-0000000000000000000000000000000000000-000000000000??03??011000000000000
	Dilophosaurus_wetherilli          00021000000000001100000011?000000---00001010-00?2010-??0?0??011----0-00-000---?00000-00??0?0???????????00000-1--??00000-00---0-0110--01000010000000000000-1000000-0----000-00001000??????0000000000000----??????????????????????0--00000?02??00110?010000000000??000000-100???0100--0000000000001000000002020000--001000003102000100000000000000000000?000001001000000000000000000000000100000000010000000000100100000010-00002000000011000-0000-0000000--000010001100-0011000000-0001000000000001000000000000000000000-00000000?000??02??011001000000000
	Ceratosaurus_nasicornis           00121000000100001000100000000000200000001010-0011000-110200011210000-10-001000010000-00101000000001000100000-1--0000000-00---0-0200--10000010000000000000-0---001010010000-011001000000000000000000000----0000000010000---00000?0--00000?02010010-0010010000000??100000-0000210100--000000000000210000001203000000000000003102000112110001000110000000??00001001000000010000010000000000000000100?10000000000101100000010-00002000001011000-0000-0000000--0000100011010011100010100001001011101002000000000000000000000-000000000000-01100110001000000000
	Dubreuillosaurus_valesdunensis    00121000000000000010001?00?00?00200000001100-00?????????????01?????0-10-000---0000100??100000000000000000000-0--0000000-00---0-02?????????00?0???00001000-??????1??????000-001010100000000000000000100----?000?????????????????00--00000?0??1?0010?010110000000??110001000??????????????????????1???00000203000?????????????????????????010000??1??00?000000000110000001??0000000??????????????????????????????????????????????????????????????????????????0??10?0??0???11??????0-01?????????????????????????????????00-00000000000???00000????????0?0000
	Piatnitzkysaurus_floresi          ????????0??0???????????????02110100000001110-0?????????????????????????????????????????100??000000?????????????????????????????????????????????????????????????????????000-001??010??????0000000000100----?000???????????????????????????0?????0????00??0000000???????????????????????????????????????0?01??0000--001100003102000100010001001000100000001???????????????0000000000000100100000000????????????10010000?010-00000000001010100000?0-000000000010010000101001?1011100-01??????????1001000010000100000100000?0000000???00-?0400?0000??0?00?0?0
	Eustreptospondylus_oxoniensis     ??02100000000000??10000011002110200100?01110-0??????????????021----0-10-0011000000?????100?0000?000000?10000-1--0110000-00---0-01?????????????????0??10?0-0---011???????10-0010001000000000000000001010-000??????????????????????????????0??1?01100010??0000000?????????????????????????????????10000000????00010100110000301200010000000111110000000?00100010001000????0?10010000?????00000000??????????????100000000010-2000100100001010001010-000000???0011100?1?00-112101111100111000011121000000000000000000000000?000000-000?0-?03??0?100?1000?0???
	Monolophosaurus_jiangi            1102101010000010110000??00100100100100001100-00111110101201201210010-10-000---?1001000011100010?000000001000-1--0110000-0101-??0221-101000000100000001100-20000?1011000010-000000100000000000011000100----?000?0011000???????????????????020100110?010010????00??110001010001100-1100000000??00011000000020100010000010000101200011210000110101011000??0??00100??????????????????????????????????????????????10?100000000-00002001012010000?0010-0000000000??????????????????????????????????????????????????????????00-000000000000?002??0?000??????0000
	Sinraptor_dongi                   00121000100000101010001000110100100000001010-0000--0-000200112210010-10-001100001010000111000000000000101000-1--0010001000---??0212010100000100000000110101000011011110000-011011100000000000110001000----00001001100010-0000000100000000020100010001001000000000110001000001111011000000000000011000000010200010000010000301200011211000110011011?00000??00110????????1??11110000?1??00??????????11???00????100100?01010-000010010110101000001100000001000111100011110111101111100101001011101000000010000100000100000-000000000000?011000?00100000?0000
	Allosaurus_fragilis               00121010000000100000000100111100200000001000-0000--0-000201112210010-10-001000011010000111000000001000101000-1--0010000-00---0-0201-00100000100000000110101000001011110000-011001100000000000110000100----0000000110000--0000000100000000010000010001011000000000110000-1000111101101000000000010100000011010001100001000010120001121100011101101100000010001101100101010011110000010100100000100021010000000100100001010-1000200101101010301010-0000002000111100011110111101111100111001011101010000010000100000100000-000000001000101000000000100000000
	Tanycolagreus_topwilsoni          0??21011??0000000?1001000??0????????????????????????????????0?200100-1??0011000010100?0????????????????11000-1--???0????????????????????0?00?????00001100-201000?????????????????????????????????????????????????????????????????????????0???????????????????????11000??????????????????????020011????00?????00????????????0010?010210??000000000??00??????0000?000100??0011110000010100000000000121000?00000?????????????????????????001031?01????????????11010000?110111001100110102101021101010000010000100001000000-000000001?????????000??0000000?0?
	Coelurus_fragilis                 ?????????????????????????????????????????????????????????????????????????????????????????????????????????????????????????????????????????????????????????????????????????????????????????????????????????????????????????????????????????0????000-0000??01??????????????????????????????????????????????????0?0????????????00210000000000000000011????????000000100??????0110?0000??0???000000000????????????????????????????????????001103-1010-??????????1101000011100110011000-0?1200101101?01?000010000100000000000?000000??????????????????00?1?????
	Sinosauropteryx_prima             012000010??0001002?010??00?01?0?210000000?0??0?00--0-?00????021----0-10-000---???01?000?00??????0???????1100-1--0??0?01101000??02?????0?000?0000?0????????0---10????????????????????????????????????0????????????????????????????????????00?00000-?000-?????00????????????000--0-?-???0??????100010001000202010????????????0010?0010000000000001?????????00000011101111?0000010000000100000000000121000010010000000?00100-02--20110101101010?01??0000?022001??100?1??????00?1?000-0?122111?1?01012000010000000000000000?00000000?00???00??000000000??00?0
	Compsognathus_longipes            0120001100000000010000??00?00?0120000000010??0000--0-00020??021----0-1??001000?01001-?010001---000101-011100-1--01001011???????0220--?0000000000100000?00-?????00?????????????01?????????00000??????0???????0???0????????????????0000100?00000000-0000-001???00??00000101?000--0-1-000000000?10010000100000101010000?0???0?0020?000000??00000001??00000?0000000101010010000111000000?100000000000121100010010000000?00100-0????1110??000003010?0-000??01210???100?0?1????00?11000-00120011110?1010?000100?0000000000000-000000000000?0000000?000000??00??
	Ornitholestes_hermanni            1110001100000000?110111000100101111000001000-00?0--0-010?00?120----0-1??001110?11010000??000000??0101-001000-0--0000000-00---??1210--01110000000000101?00-20100000??????1???01?1010??????0000?100000?????0?000?1000001??????????1000010??02000000-?00?0??000001??000001???001010-0--0000000?0???1100000022030?0????????????00211001100000000000011?????????000000101?11??0??????????????000000010?21???100000000100?01000-20000011021001?00-101100101101010?111?0?010100110?????0-00???????????012000110000100001????00-000000001000?-00??0?000??????0000
	Haplocheirus_sollers              0110011100000010?01010?000100101110000001000-0000--0-1002101121----1010-000---?001-----100-0?00?00101-000100-1--0010000-00---0-0310--11000000000000000000-10200?0?11?000????010101000000000000000011010-00?000?1001001??????????10000001102000000-?00?00?????????010001010000-021110000000000200110001000000013?????????????0????????????000000??????000120???????0?01??0011110001001100000???0000210001?00010?00001??20?????????????00?000?20???110??1200?11???????0?????0?????????????????????1?????1000???????????00-000000000000--0{0 1}??0?100000?00?000
	Utahraptor_ostrommaysorum         0?????0?0???000113100000?????????????????????????????????????????????????????????????????????????????????????????????011110000-13?????????????????00000010????????????????????????????????????????????????????????????????????????????????????????????????????????????????????????????????????????????????????0??????????????????11111?111?10010?1???????????1????0??1?????????????????????????????????????????????????????????????????????????????????????????????????????01100????1211101102????????????????????100??????????????????????????010???????
	Deinonychus_antirrhopus           00100000000000011311110000?00101200000001?00-0100--0-1?1001?021----1010-000---??0??????????????????????11100-1--0010?011110000-1220--000001100000001000010????????????????????????????????????????????????????1100?10110-0000?0?100000010020?0000-0001??0010001???1000???00????0-1-000010000121011000000?10201010000111000200201010111012111001011???????2111000011111111010010101001?1?001000000021100000001002100101200-12--2001012????????????1?0001231011121010000-1100011000-0012211121021010??0010000000000010000?0000000??001?002??0000-101000?000
	Linheraptor_exquisitus            0010011000000010?21010?000100?01100000001000-00?0--0-1?0?10?111----1010-000---?001-----??0-0???????000000110-1--0010001111000??1310--1000001000000000100103120??0????????????????????????????????????????????????????????????????????????02?00000-?011?1??????????????1010000-01111010010?????????????0?12021?0???????1??0?0?11101110000??00000??????????2110100011111111010?10??1101111002???000021100000001????????????????????????101000-21?????????????11?2?01??0?????0??100??0?1221112102111?000010000000000010000-00000000000?-?02??0??0?1000000000
	Velociraptor_mongolienesis        0010010000000010021010?000100101100000001000-0000--0-1000110021----1010-000---0101-----100-00000000000000110-1--00101011010000-1310--00000000000000000001031200?00110100111101000100000000000010000001120000001100111110-?00????10000001102000001000110100?0001??110001010000-02111010010000120011000000120211010000?110000001010111?00021000000??00110002110100011111111010010101101111000000000021100000001002000101200-22--0111022101000-21111100001231011121010000-1000011000-0012211121021112000010000000000010000-000000000001-002??000010000000000
	Archaeopteryx_lithographica       1110010111100000?01000?000001101201000000100-0000--0-1002000010----0-10-000---0001-----100-1---000001-00??00-0--?100????00---??03120?00000000000000000000-??????000----0111?01110000000001?00?10?0??00--?00?00010011010--000????100000011000?000100000-00010000??000000-10000--0-0--00010000?0??210000002303110?????111??000011?00010000000000000?0001??02110000010111111010010101101111011000000021100000000000000101200-22--0111022101000-21111100001200011?1111?000-1000??100??00122111?1021112000010100000000000000-000000000001-000??001000000000000
	Pelecanimimus_polydon             000000??0?001011?3?112??00000?011????000100???000--0-0002001100----20?0-000---?11001-221?001---?4?101-000100-??????0????0?---??02120000000?000000?????????????????0----??11?0011?????????01????????????????????1101010???????????????????02000100-?00011????101???????0-?00?1000-?-?010?????????3-----012000023??????0??000?0?1?0?0100?000?0000?0???????????????????????011???0000211100002???01??21020002020????????????????????????????????????????????????????????????????????????????????????????????????????????00-00000000000?--00??0??????????00?1
	Shenzhousaurus_orientalis         000000??00001001031110??00000?0111000000100???000--0-100200?100----2010-000---?11???????00???????0101-???????????????10-00---??021200000?0??000?0??????????????????????????????????????????????????????????????1101010????0??????????????02???100-?00?11?????01???????????001000-0--010???????????????????13113?????????????????????????00000001?11001??1000?1000?0001????????????????????????????21???0??020000011?01201?01001?11000010010010?0-000?00200111?110011???211???????????????????????????????????????????00-000000?0?001--00??0?100???????0?0
	Harpymimus_okladnikovi            000000??00001001031110??00000?0??????000100???000--0-1002001100----20?0-000---??1001-2210001---?00101-000100-0--0100110-00---??12????????????????????????????????????????????????????????????????????????????????????????????????????????02000110-00001?????101??000000-?00???00-0--010?00?0????3-----1---130??????????????00011000100?001000001011001???0001?00000?010?0110000010??11000021???1?12101100202000?011?0?201011001???0?201??1???0110??????????111????????????????01????01111021021012????20100?????0000100-000-000000?0-000????000???1???000
	Gallimimus_bullatus               0010001?000010110?0112??00000?0111000000100???000--0-1002001100----2010-000---??1001-2001001---?40101-000100-0--0100110-00---??121????0?00?000000?????????10?????00----0111?0011000??????0111000110?01??00?????1101010???????????????????02000110-000011????1?1??000000-?0001000-0--010100?002??3-----1---13---10?????1????00?11000100?01100100001100100?00010000000011101111??0102111000020??00??2102000202000?01110200101100100100201001001011000010020111??0?????122221?111????0???1????1?2?012????21200?????0000100-000-000000-0-000??00100000110?000
	Proceratosaurus_bradleyi          22000011000?11110311111?00101101100000002201?0?01??0-????????????????1?????????0???0????????????????????0000?????????????1000???2220001000020010101001100-10000?0????????????????????????????????0??????01??0?01001000????????0?10000????02000000-?110010???110???????1110011000-1000000000?0201121000000001010??????????????????????????????????????????????????????????????????????????????????????????????????????????????????????????????????????????????????????????????????????????????????????????????????????00-00?000?0000???00?????????????10?0
	Kileskus_aristotocus              220??????????111?31111?000?0210120100000220100?????????????????????????????????????????????????????????????????????????????????????????????????????????????????????????????????????????????????????????????????????????????????????????????????????????????????????????????????1110010??????????12????0?01???00????????????????????????????????????????????????????????????????????????????????????????????????????????????????????????????????????????????????????????????????????????????????01?????10000??????1000????????????0??--1000????????0??00?0
	Guanlong_wucaii                   2200001100001111?31111100010210120000000220100011100-0010011011----0-10-001100001000-00100000000001000010100-0--0010?00-010100-12220001000020010101001100-????0?001100020111010101100000001100000001111001010001?0?000??????????10000000?02?000010?110?100????0???????11100???00-10000000000????1210000011??000100000010000000100000000000000000110001001?0000?00?010??100110000000?01000000000001210001000000000000100020000010110120001020101100011010100111100001110111001110100002111121011012001010000000000100000-000000000000-002??0?00??0??000000
	Dilong_paradoxus                  221000110000111113100111001001012110000022110011(1 2)100-001201111200000-10-001100001000-00100000000011000010100-0--0010000-010000-02220001100020010111001101020000?0?10011101110000100000000011000001011111110100??????????????????1??00000?0110000100110010000010001110011100110011110100000000211122(0 1)10002203000100000010010001000100?000000000001?????????000000000101010001001000010100101000000?21101100000100100???0?1100000011012010101?1010-000??1210?110100001110011001110??0?0211112101?011000010000000000000000-00000000000?-100??0000??0??001000
	Eotyrannus_lengi                  110??0??0000111????0011?0010010???10???011?0-0110--1010120111?200????0????????000??0??????????????????????????????????????????????????????????????????????200011????????????????????????????????????????????000????????????0?00??????????0?????01?0??0??0100010???????????012??11??020??????????132???00??0?000??????0?0011001000110100120??????0???0???????????????????0011000000010100111100?0?12111100?010???????????11?????0???????????????????????????????????????????111?????10??????????0110000100010000000000??-???????0?00??10????0???100?0000?0
	Juratyrant_langhami               ???????????????????????????????????????????????????????????????????????????????????????????????????????????????????????????????????????????????????????????????????????????????????????????????????????????????????????????????????????????????????????????????????????????????????????????????????????????????????????????00000010010001000000101000?001??00000??0101???????????????????????????????????????1001000?101100000001101200??0??10110?011111100?????????110011001111?????????????1?????????????????????????????????????0-???????100100???????
	Yutyrannus_huali                  2201101100011111131111??0010110120(0 1)00100121???111100-???001112210002100-??0---?000?????110???10??0100020100101--00?000???20??????2200011000111101?1001100-??????0?????????????????????????????????????????0????100100010-1??000??????????010?00010?11001???01??0??????1110012201111020011000????12?01000110?0?0?000??0????100100010000??11?10111??00?1???10?1000000101110012000000010100101?0101??210010000101001000?121100010101101(1 2)020102?1010-01(0 1)10111011101?0?011101110111101001???????1?110120000100?10?????000000?000?00?00010--00??000??0000000000
	Xiongguanlong_baimoensis          0000001100011110?1?001?000100?0?1?000??0111101010--0-001001201200--0-?0-?0???0?0001?1??001000101111000210000-1--?010000-01011??1222000000011000000201110102000??00110111????01000?0??????01100001001000001?1?00?????????????????100000001???????????????????????????????????????????????????????1321000121??01010000010001110100010020012110010011???????????????????????????????????????????????????????????00??11????0201111?????????????????????????????21010000?111221?01100?????22??????????????????????????????00?000000??000?--0{0 1}??0???????0??0000
	Alectrosaurus_olseni              ??????????????????????????????????????????????????????????????????????????????????????????????????????????????????????????????????????????????????????????????????????????????????????????????????????????????????????????????????????????????????????????????????????????????????????????????????????????????????????????????????????????????????????????????????????????????????????????????????????????????????????????????????????????????????????????????????020112210011001110222111210110100100112010110011000???????????????-??????????1001??????
	Jinbeisaurus_wangi                ????????????????????????00?001011000??00?11-01?????????????????????????????????????????????????????????????????????????????????????????????????????????????????????????????????????????????????????????????????????????????????????????????????0100011?111?01?0???????????????????????????????????????0?1?0?0-0??????????????????????????????????????????????????????????????????????????????????????????????????????????????????????????????????????????????????????????????????????????????????????????????????????????????????????-0100????????????0?0
	Suskityrannus_hazelae             0???????000?111??1???1??0010010?20000??0010????????????????????????????????????????????0000?00?1(1 2)???????????????????????????????????????????????????????????????????????010?0????1?????????????????????????1???10???00110?????????????????????0010??11??????1?0????????????????1?210????????1201132100011202011????????????10??0011?????2?????????????????????????????????????????????????????????????????????????????????????????????2??????0?0-??????????21210000?121220?11101111122211121?1?0{1 2}2??11?110201???0???????00???????0??--00????????0000?00?0
	Dryptosaurus_aquilunguis          ???????????????????????000?0????2??????0?????????????????????????????????????????????????????????????????????????????????????????????????????????????????????????????????????????????????????????????????????????????????????????????????0??????????????00????0????????????????1121110????????????????01????000??????????????????????????????????????????????????00?????????????????????10100?1???????????100????????????????????????02??????010-?10??????121?10001?11211?1?111111112221112101?01??????01?1000000???????00???????00????????????000???????
	Appalachiosaurus_montgomeriensis  000???????01????0???????00?00101110000101110-?010--0-1?1????0120110?02100011100?0????????????????????????????????????????????????22???????????????21111010?????????????????????????????????????????????????100?1001000110000001010000100?111??001001110??100110??11100????????????????????????????????0?1102000??????????????????????????????????????????????????????????0???????????????????????????????????????????????????????????0201???10101010??1201121?1000121222211111111111222111210110100101112020111011010???00???????0??-0?2001??000001???0?0
	Alioramus_remotus                 00011011000?????????????0010??0???????10111101010--1110100010?21121112??1111100?001-1??001000101112101210000-1--0110101012001212122?????101101100031111110201111101102110101011011000011011100010011111211?100?1011?0021001????02010101010110100100111011100110001110011110111011211100010??1211??????01?101000?????????????????????????????????????????????????????????????????????????????????????????????????????????????????????????????????????????????????????????????????????????????????1101??11?020????1????000000000001???-002??????????????00?
	Alioramus_altai                   000110110001????0???????0010010121000110111101010--11101000101211211121111111000001-101001000101112101210000-1--0010101012101212122000101011011000311111102011111011021101010110110000110111000100111112110100?10110012111110010201010101011010010011101110011000111001111011101121110001011??????????0?21010001101101010111010001102101211?1100110112100???101?0?0???11?????????????????????????????????????00?0111????201111????0?1??????????????0111201121210101?122111????00???1222111210110?????1112?20?????0010000000000001????002000?0????01???000
	Qianzhousaurus_sinensis           0001101100011111011001100010010121000110111101010--111010001112112111211??1110?0001-10100100010?112101200000-1--0010101012101212122?001?10110110003111111020111?10110211?1010110110???1??11100010?111112?1010001????0???????????????????10110100100111011100110001110011110111011211100010?1121?1?????0?21010?0110010101??1?010001102101?11???0?1??????????010100??10?????122???0000?????????????????????????0??0111???00-1111????011??????????????????????21?10101??22????11??0????22211121011????????121???????????00-0000001??0?0?002??0?0??1001??00?1
	Asiatyrannus                      001211111?111110011001??00100?-12100001-1-2?0?210--1012100-11?2111?212????1100??0?1-1?1?11?0021?2122022010?0?{1 2}101-10101012111??2??????0?11?000?00?3111???????????????????????????????????????????????????????????????????????????????????????????????????????????????????????????????????????????????????????????????????????????????????????????????????????????????????????????????????????????????????????????????????????????????????????????????????????????????????????????????????????????????????????????????????????????????002??0?????0?1??00?0
	Gorgosaurus_libratus              0001101110011110111001100010011110000010102102010--10101000101211202121001100000001-111011000111112101201012020011100010021101-11221000120100110003111111020111?101102110101011011000011001100010101001201010011011110110111011110001010111100001000111111101100?11100111101110222111010101112111321000121020011101?010?11200200110221112111111011011???11001000000101110012101000000100011101211122111100120010011012202011111111011020202010111010111212121?10101?12211101111121112221112101102211111121201102100100000000001000000013??010000001000000
	Albertosaurus_sarcophagus         0001101110011110111001100010011110000010102102010--10101000101211202121001110000001-111011000211112101201012020011100010021101-112210011201001100031111110201111101112110101011011000011001100010111001101010011011110110111011110101010111100001000111111101100?111001111011102221110101011121113210001210200111011010111?00200111221112111111011011110110010000001011100121010000001000111012111221111001200100110122020111111110110202020101110101112121212101011122111011111211122211121011022111111212011121001000000000000000??-13??010000001000000
	Thanatotheristes_degrootorum      ????????????????????????00100??1??00???11?21?????????????????????????????????????????????1?00??12???????????????????????????????????????????????0??????????????????????????????????????????????????????????????????????????????????????????????0111011??1?1?0100???????????????22211?0?????????1??????0??10?001?????????????????????????????????????????????????????????????????????????????????????????????????????????????????????????????????????????????????????????????????????????????????????????????????????????00???????10???13?0???????????????
	Daspletosaurus_torosus            0002101110012210011001110010011120010011102102210--10121101111211202121011220010001-111021000211212202201011031110101010121112121221000020100110013121121120111?111111?1?1010111210111111012100100?11111011100111110002111111110211?1010?11101001110111111100100?11100111101110222111010111112111321100011020011101001011120?200111221112111011011???????100111000010111001220100000010001111121112211110112001111101210201111?111111020213110121010111212121?10101?122??21111112111221111210110221111112120??0211010011000000000100?013??0????????000000
	Daspletosaurus_wilsoni            0002101110012210021001110010011121010011102102??????????????1?21120212????2100?????????????????????????01011030110101010?2111212122000002010011001312111112011121??????????????????????????????????????????????????????????????????????????????01110111111100?0??11100??????????????????????????132110001102001??????????????????????????????????????????????????????????????????????????????????????????????????????????????????????????????????????????????????????????????????????????????????????????????????????01-000000?0?10???13000??????????0000
	Daspletosaurus_horneri            0002101110012210?11001??001001112101001110210??10--1012100?112211102121001210011001-1??0{1 2}1000211212202201011030010101010021112121220001120100110013121121120111?111112210101011121011?111012?0010?111??????1??1111101010-11?111?21111110?1110100111011111100010??11110111101110222111010101?1211132110001102001????????????0??0?1??????????????????????????0?1??0?010111??122010000?0100?????????????????????011?1??1210201111?1111110202?3110121010111212121?10101???????0111?????????????????020111111212011??1101000-000000-0010??013??0???????????000
	Dynamoterror_dynastes             ??????????????????????????????????????????????????????????????????????????????????????1111?0??12{2 3}1????????????????????????????????????????????????????????????????????????????????????????????????????????????????????????????????????????????????????????????????????????????????????????????????????????????????????????????????????????????????????????????????????????????????????????????????????????????????????????????????????????????????????????????????????????????????????????????????????????????????????????????1?????1????????????????????
	Bistahieversor_sealeyi            0011111111112210011002110010012111000021102102210--1012100110221111212101?220101001-111111001312212302201012130110100010?2111?011221100121101110013121121120111211111221010?01102100011111121001111110110211???111101010-111?11020000100?11101001110111111100200?0111011111122022222201011111211132110002203001?????????????????????????????????????????????????????????????????????????????????????????????????11101210201111?111111??????????????111??32??????????????????????????????????????????????????????????000?00000021200??013??0????0?01??0000
	Labocania_anomala                 ?????????????????????????????????????????0?10????--?????????????????????????????????????1100??1?2?????????????????????????????????????????????????????????20111????????????????????????????????????????????????????????????????????????????????????????????????????????????????????????????????????????????????????????????????????????????????????????????????????????????????????????????????????????????????????????????????????????????????????1??????1???????????????????????????????????????????????????????????????????3???1?1?-??????????????????
	Labocania_aguilloni               ???1???????????????????????????????????????????10--101????????????????????????00?????????1-01?122??????????????????????????????????????????????????????????????????????????????????????????????????????????????????????????????????????????????????????????????????????????????????????????????????????????????????????????????????????????????????????????????????????????????????????????????????????????????????????????????????????????????????1??????????????????????????????????????????????????????????????????????????312?111?-??????????0???????
	Nanuqsaurus_hoglundi              ?????????????????????????????????????02???????????????????????????????????????????????1121101312312?02?????????????????????????????????????????????????????????????????????????????????????????????????????????????????????????????????????????0??001???1?1?110????????????????????????????????????????????????????????????????????????????????????????????????????????????????????????????????????????????????????????????????????????????????????????????????????????????????????????????????????????????????????????100????1??????-???????????????????
	Teratophoneus_curriei             0?1111111?11????????????001001?111000021102102??????????00?102211202121011120001001-111111001312212302201012130110101010121?12011????00??11??1100131211211201112111112210111011021001111111110011011101102?1??????????????1????02???110?11110100110011111110020???????111111220222222010111?1211??????00?203001????????????00200111321112110111011011?11110011100001011100132??0000?0100012111211????????????0121110???02?1111111111102021211012101111121212121010111222220111112111?211?1???????????????????????10100010000001010011--3??0?000000????0?0
	Lythronax_argestes                00121????11?????0???????00?00121?1000011102102210--101210011???????????????????????????011101312212????????21?????1??????????????2211011211011100???????112011121??????????????????????????????????????????1??11??????20-?11111??????????111?100111011111111020???????1111112202222220101011??????????0?2203001??????????????????????????????????????????????????????????????????????????????????????????????????????????????????????020213110121??????????????????????????111112111?221?1?????02?111111212011111??????100000?1??00??--3?????11000????0??
	Tyrannosaurus_mcraeensis          ???21?11???????????????????????????????????????????????????????????????????????????????????????????????010121300??1?0010021112020??????????????????????????????????????????????????????????????????????????1???1?1100????11?111??????????1????00101010?11111020????1111111????????????1020111211??????????03002??????????????????????????????????????????????????????????????????????????????????????????????????????????????????????????????????????????????????????????????????????????????????????????????????????10?111111????0??????????????????????
	Tyrannosaurus_rex                 0012121121112210011002110000012131111021102102210--10101101112211112221111220101101-121122101312302202201012131110110010121112120221111121101111013121121120111011111221011101102100011111111001101110110211112111101120-1111111211111101111010011101111111102011011111111112202222220102111121113201000220300211111010111200200111321112110011011011211100011200001011100132010000001000121112111221111011200121110121020111111111110202141101210101112111212101011122222111111211122111121011022111111212011111201010011111110000000-411010111111000000
	Zhuchengtyrannus_magnus           ??1??????1???????1??????000001213?111021102112?????????????????????????????????????????????????????????????????????????????????????????????????????????????????????????????????????????????????????????????1?????????????????????????????111?100111011111111020???????????????????????????????????????0??203002???????????????????????????????????????????????????????????1??0????????????????????????????????????????????????????????????????????????????????????????????????????????????????????????????????????????0?00001????00???-4????????1????????
	Tarbosaurus_bataar                0012121121112210011002110000012131111021102112210--10101101112211112221101220111101-121122101312302202201012131110110010121112120221111121101111013121121120111011111221011101102100011111111001111110120211112111101120-11111112111111011110100111011111111020110111111111122022221201020111211132010002203002111110101112002001113211121100110??011?11100011200001011100132010000001000121112111221111011200111110121020111111111110202141101210101112111212101011122222111111211122111121011022111111212011111201010100001111000000-4110101?0101000000
	Hunter_Wash_tyrannosaurine        ????????????????????????????????????????????????????????????????????????????????????????????????????????????????????????????????????????????????????????????????????????????????????????????????????????????????????????????????????????????????????????????????????????????????????????????????????????????????????????????????????????????????????????????????????????????????????????????????????????????????????????????????????????????????????????????????????????????1?11??????????????????????????????????????????????????????-????????111???????
	Khaankhuuluu_mongoliensis         00011???????????????????00?00?0?1100001??11???010--101010011?121120??211???????????-???????????????????10000?1--???0?????????????2210011?0?101?0?0311111102011????????????????????????????????????????????????????????????????????????????????????????????????????????????????????????????????????????0?11020????????????????????????????????????????????????????001??1???1?20?00020011????????????????????????00?????????1?????????1??????????????????????21?101?1?1222???????1????2221112101?0????1??12????????????00??0?00???0????002??101??000111?000
	Nanotyrannus_lancensis            0001121110011100011011010010010111000011111101010--10101001101211?02121111110000001-11101110021?112301200000?1101010001011?01???022000001010011000{2 3}111111020111111110211???????????????????11001111111110101001?001000210111001?{1 2}0001010?11?00001001110111001100???10?111101110122111000101112-1132101011102000??????????????????????????????????????????????????????????????????????????????????????????????????????????????????????????????????????????????????????????????????????????????????????????????????????0000000001000000002001???00001??1010
	Stygivenator_lethaeus             00011?11?0011100011011110010010111000011111101010--101010011012112021211111100000?1-?????1?????????????00000?1101110001--210100202200000101001100031111110201111???????????????????????????????????????????10??1001000210111001??0001010?11?0001100111011100120???????????0111012211100010?1?2??1321010?11020001101?010101100???11?22????1?????0??????????0011?000?1011?0?1120000020011?1011011??????????????0100???1210201111?101010020202010?0-011??12011???10101?1222??1?????????222111?10?10100?0??121???????0???00?00000??01000000200101000001111110
	Bloody_Mary                       00011?11?0011100011011??00100?0?11000011111???010--1010100??112112021211??1100??0??-?????1?????????????00000?11010?00????2101????220000?10?1001001311111102011??????????????????????????????????????????????0??1101000210111001??????????11??00110?1110?????1?????????11110???01221110?????1????13?10101110?0001101?010101110???????2?????????????????????0011?00001011?00110??0002001101011011100210011101000100???121020111?010?01?020202110??-?????????????1010??????????????????????????????10??0??12????????000000?00?000???000?002??10100?0?1111111
	Stygivenator                      00???????0??????????1???00?00??1??????1???1????10--001???0?????????????????????????????01110021?112?01?????????????????????????????????????????????????????????????????????????????????????????????????????????????????????????????????????????1????11???????????????????????????????????????????321?10???0?000???????????????????????????????????????????????????????????????????????????????????????????????????????????????????????????????????????????????????????????????????????????????????????????????????????????????1???????????????????????1?1

;

END;
BEGIN ASSUMPTIONS;
	TYPESET * UNTITLED   =  unord:  3- 12 14- 30 32- 38 40- 42 44- 45 48- 69 71- 88 90- 93 95-98\3 99 101 103- 107 109 111- 125 127- 136 138- 146 148 150- 151 153- 154 156- 159 161- 166 168- 176 178- 187 189- 199 201 203- 206 208- 224 226- 268 270- 296 298- 426 428- 454 456- 510 512 514- 519 521- 537, ord:  1- 2 13 31 39 43-46\3 47 70 89 94 96- 97 100 102 108 110 126 137 147 149-155\3 160 167 177 188 200 202 207 225 269 297 427 455 511 513 520;

	EXSET * UNTITLED  =  91 504;

END;

BEGIN MESQUITECHARMODELS;
	ProbModelSet * UNTITLED   =  'Mk1 (est.)':  1- 537;
END;

Begin MESQUITE;
		MESQUITESCRIPTVERSION 2;
		TITLE AUTO;
		tell ProjectCoordinator;
		timeSaved 1771693939790;
		getEmployee #mesquite.minimal.ManageTaxa.ManageTaxa;
		tell It;
			setID 0 2452610076242855837;
			tell It;
				setDefaultOrder  0 1 2 3 4 5 6 7 8 9 10 11 12 13 16 17 18 19 20 21 22 23 24 25 26 27 28 29 31 33 30 32 35 36 38 40 34 38 42 43 44 77 46 47 48 49 50 51 74 53 85 92 52 54 57 73 61 59 60 58 78 85 63 70 64;
				attachments ;
			endTell;
		endTell;
		getEmployee #mesquite.charMatrices.ManageCharacters.ManageCharacters;
		tell It;
			setID 0 2642837821281516931;
			tell It;
				setDefaultOrder  0 1 2 3 4 5 6 7 8 9 10 11 12 13 14 15 16 17 18 19 20 21 22 23 24 25 26 27 28 29 30 31 32 33 34 35 36 37 38 39 40 41 42 43 44 45 46 47 48 49 50 51 52 53 54 55 56 57 58 59 60 61 62 63 64 65 66 67 68 69 70 71 72 73 74 75 76 77 78 79 80 81 82 83 84 85 86 87 88 89 90 91 92 93 94 95 96 97 98 99 100 101 102 103 104 105 106 107 108 109 110 111 112 113 114 115 116 117 118 119 120 121 122 123 124 125 126 127 128 129 130 131 132 133 134 135 136 137 138 139 140 141 142 143 144 145 146 147 148 149 150 151 152 153 154 155 156 157 158 159 160 161 162 163 164 165 166 167 168 169 170 171 172 173 174 175 176 177 178 179 180 181 182 183 184 185 186 187 188 189 190 191 192 193 194 195 196 197 198 199 200 201 202 203 204 205 206 207 208 209 210 211 212 213 214 215 216 217 218 219 220 221 222 223 224 225 226 227 228 229 230 231 232 233 234 235 236 237 238 239 240 241 242 243 244 245 246 247 248 249 250 251 252 253 254 255 256 257 258 259 260 261 262 263 264 265 266 267 268 269 270 271 272 273 274 275 276 277 278 279 280 281 282 283 284 285 286 287 288 289 290 291 292 293 294 295 296 297 298 299 300 301 302 303 304 305 306 307 308 309 310 311 312 313 314 315 316 317 318 319 320 321 322 323 324 325 326 327 328 329 330 331 332 333 334 335 336 337 338 339 340 341 342 343 344 345 346 347 348 349 350 351 352 353 354 355 356 357 358 359 360 361 362 363 364 365 366 367 368 369 370 371 372 373 374 375 376 377 378 379 380 381 382 383 384 385 386 387 388 389 390 391 392 393 394 395 396 397 398 399 400 401 402 403 404 405 406 407 408 409 410 411 412 413 414 415 416 417 418 419 420 421 422 423 424 425 426 427 428 429 430 431 432 433 434 435 436 437 438 439 440 441 442 443 444 445 446 447 448 449 450 451 452 453 454 455 456 457 458 459 460 461 462 463 464 465 466 467 468 469 470 471 472 473 474 475 476 477 478 479 480 481 482 483 484 485 486 487 488 489 490 491 492 493 494 495 496 497 498 499 500 501 502 503 504 505 506 508 509 510 513 514 515 516 598 592 581 518 558 522 520 525 571 544 527 545 546 546 549 548 558 562 563 534 535 536 537;
				attachments ;
			endTell;
			mqVersion 360;
			checksumv 0 3 3253205274 null  getNumChars 537 numChars 537 getNumTaxa 65 numTaxa 65   short true   bits 2305843009213693983   states 31   sumSquaresStatesOnly 65799.0 sumSquares -4.611686018427386E19 longCompressibleToShort false usingShortMatrix true   NumFiles 1 NumMatrices 1;
			mqVersion;
		endTell;
		getWindow;
		tell It;
			suppress;
			setResourcesState false false 100;
			setPopoutState 300;
			setExplanationSize 0;
			setAnnotationSize 0;
			setFontIncAnnot 0;
			setFontIncExp 0;
			setSize 1030 779;
			setLocation 19 57;
			setFont SanSerif;
			setFontSize 10;
			getToolPalette;
			tell It;
			endTell;
			desuppress;
		endTell;
		getEmployee  #mesquite.minimal.ManageTaxa.ManageTaxa;
		tell It;
			showTaxa #2452610076242855837 #mesquite.lists.TaxonList.TaxonList;
			tell It;
				setTaxa #2452610076242855837;
				getWindow;
				tell It;
					useTargetValue off;
					setTargetValue ;
					newAssistant  #mesquite.lists.TaxonListCurrPartition.TaxonListCurrPartition;
					setExplanationSize 30;
					setAnnotationSize 20;
					setFontIncAnnot 0;
					setFontIncExp 0;
					setSize 930 707;
					setLocation 19 57;
					setFont SanSerif;
					setFontSize 10;
					getToolPalette;
					tell It;
					endTell;
				endTell;
				showWindow;
				getEmployee #mesquite.lists.ColorTaxon.ColorTaxon;
				tell It;
					setColor Red;
					removeColor off;
				endTell;
				getEmployee #mesquite.lists.TaxonListAnnotPanel.TaxonListAnnotPanel;
				tell It;
					togglePanel off;
				endTell;
			endTell;
		endTell;
		getEmployee  #mesquite.trees.BasicTreeWindowCoord.BasicTreeWindowCoord;
		tell It;
			makeTreeWindow #2452610076242855837  #mesquite.trees.BasicTreeWindowMaker.BasicTreeWindowMaker;
			tell It;
				suppressEPCResponse;
				setTreeSourceEditMode #mesquite.trees.StoredTrees.StoredTrees;
				tell It;
					laxMode;
					setTreeBlock -2147483647;
					toggleUseWeights off;
				endTell;
				setAssignedID 1005.1721076312248.916159008683705907;
				getTreeWindow;
				tell It;
					setExplanationSize 30;
					setAnnotationSize 20;
					setFontIncAnnot 0;
					setFontIncExp 0;
					setSize 930 707;
					setLocation 19 57;
					setFont SanSerif;
					setFontSize 10;
					getToolPalette;
					tell It;
						setTool mesquite.trees.BasicTreeWindowMaker.BasicTreeWindow.arrow;
					endTell;
					getTreeDrawCoordinator #mesquite.trees.BasicTreeDrawCoordinator.BasicTreeDrawCoordinator;
				tell It;
					suppress;
					setTreeDrawer  #mesquite.trees.SquareLineTree.SquareLineTree;
					tell It;
						setNodeLocs #mesquite.trees.NodeLocsStandard.NodeLocsStandard;
						tell It;
							branchLengthsToggle off;
							toggleScale on;
							toggleBroadScale off;
							toggleCenter on;
							toggleEven on;
							setFixedTaxonDistance 0;
						endTell;
						setEdgeWidth 4;
						showEdgeLines on;
						orientUp;
					endTell;
					setBackground White;
					setBranchColor Black;
					showNodeNumbers off;
					showBranchColors on;
					labelBranchLengths off;
					centerBrLenLabels on;
					showBrLensUnspecified on;
					showBrLenLabelsOnTerminals on;
					setBrLenLabelColor 0 0 255;
					setNumBrLenDecimals 6;
					setSelectedTaxonHighlightMode 1;
					desuppress;
					getEmployee #mesquite.trees.BasicDrawTaxonNames.BasicDrawTaxonNames;
					tell It;
						setColor Black;
						setTaxonNameStyler  #mesquite.trees.ColorTaxonByAssigned.ColorTaxonByAssigned;
						toggleShadePartition off;
						toggleShowFootnotes on;
						toggleNodeLabels on;
						toggleCenterNodeNames off;
						toggleShowNames on;
						namesAngle ?;
					endTell;
				endTell;
					setTreeNumber 1;
					setTree '(1,(2,(3,(4,(5,(6,(7,((8,(10,9)),(11,(((((12,13),14),((15,((23,24),(22,25))),(16,(21,((17,18),(19,20)))))),51),(60,(((26,28),27),((31,29),(30,(32,(37,((33,34),((38,36),((41,(39,40)),((62,61),(42,((43,44),((45,((47,46),48)),(((53,((58,59),(57,56))),55),((54,49),(50,52))))))))))))))))))))))))));';
					setDrawingSizeMode 0;
					toggleLegendFloat on;
					scale 0;
					toggleTextOnTree off;
					togglePrintName off;
					showWindow;
					newAssistant  #mesquite.trees.TreeLegendMaker.TreeLegendMaker;
				tell It;
					setOffsetsX 4;
					setOffsetsY 0;
					getLegendsVector;
					tell It;
					distributeCommands;
						setBounds 4 0 300 72;
						setOffsetX 4;
						setOffsetY 0;
					endDistributeCommands;
					endTell;
					newLegendItemNoCalc  #mesquite.trees.TreeValueUsingMatrix.TreeValueUsingMatrix;
					tell It;
						getEmployee #mesquite.parsimony.TreelengthForMatrix.TreelengthForMatrix;
						tell It;
							getEmployee #mesquite.parsimony.ParsCharSteps.ParsCharSteps;
							tell It;
								setModelSource  #mesquite.parsimony.CurrentParsModels.CurrentParsModels;
							endTell;
						endTell;
						getEmployee #mesquite.charMatrices.CharMatrixCoordIndep.CharMatrixCoordIndep;
						tell It;
							setCharacterSource #mesquite.charMatrices.StoredMatrices.StoredMatrices;
							tell It;
								setDataSet #2642837821281516931;
							endTell;
						endTell;
					endTell;
					calculate;
				endTell;
				endTell;
				setEditMode 'Edited, based on Edited, based on Edited, based on Untitled Tree++';
				desuppressEPCResponseNORESET;
				getEmployee #mesquite.trees.ColorBranches.ColorBranches;
				tell It;
					setColor Red;
					removeColor off;
				endTell;
				getEmployee #mesquite.ornamental.BranchNotes.BranchNotes;
				tell It;
					setAlwaysOn off;
				endTell;
				getEmployee #mesquite.ornamental.ColorTreeByPartition.ColorTreeByPartition;
				tell It;
					colorByPartition off;
				endTell;
				getEmployee #mesquite.ornamental.DrawTreeAssocDoubles.DrawTreeAssocDoubles;
				tell It;
					setOn on;
					toggleShow consensusFrequency;
					toggleShow posteriorProbability;
					toggleShow bootstrapFrequency;
					toggleShow consensusFrequency;
					toggleShow posteriorProbability;
					toggleShow bootstrapFrequency;
					setDigits 4;
					setThreshold ?;
					writeAsPercentage off;
					toggleCentred off;
					toggleHorizontal on;
					toggleWhiteEdges on;
					toggleShowOnTerminals on;
					setFontSize 10;
					setOffset 0  0;
				endTell;
				getEmployee #mesquite.ornamental.DrawTreeAssocStrings.DrawTreeAssocStrings;
				tell It;
					setOn on;
					toggleCentred on;
					toggleHorizontal on;
					setFontSize 10;
					setOffset 0  0;
					toggleShowOnTerminals on;
				endTell;
				getEmployee #mesquite.trees.TreeInfoValues.TreeInfoValues;
				tell It;
					panelOpen false;
				endTell;
			endTell;
		endTell;
		getEmployee  #mesquite.charMatrices.BasicDataWindowCoord.BasicDataWindowCoord;
		tell It;
			showDataWindow #2642837821281516931 #mesquite.charMatrices.BasicDataWindowMaker.BasicDataWindowMaker;
			tell It;
				getWindow;
				tell It;
					getTable;
					tell It;
						rowNamesWidth 213;
					endTell;
					setExplanationSize 70;
					setAnnotationSize 60;
					setFontIncAnnot 0;
					setFontIncExp 0;
					setSize 930 627;
					setLocation 19 57;
					setFont SanSerif;
					setFontSize 10;
					getToolPalette;
					tell It;
						setTool mesquite.charMatrices.BasicDataWindowMaker.BasicDataWindow.ibeam;
					endTell;
					setActive;
					setTool mesquite.charMatrices.BasicDataWindowMaker.BasicDataWindow.ibeam;
					colorCells  #mesquite.charMatrices.ColorByState.ColorByState;
				tell It;
					setStateLimit 9;
					toggleUniformMaximum on;
				endTell;
					colorRowNames  #mesquite.charMatrices.TaxonGroupColor.TaxonGroupColor;
					colorColumnNames  #mesquite.charMatrices.CharGroupColor.CharGroupColor;
					colorText  #mesquite.charMatrices.NoColor.NoColor;
					setBackground White;
					toggleShowNames on;
					toggleShowTaxonNames on;
					toggleTight off;
					toggleThinRows off;
					toggleShowChanges on;
					toggleSeparateLines off;
					toggleShowStates on;
					toggleAutoWCharNames on;
					toggleAutoTaxonNames off;
					toggleShowDefaultCharNames off;
					toggleConstrainCW on;
					toggleBirdsEye off;
					toggleShowPaleGrid off;
					toggleShowPaleCellColors off;
					toggleShowPaleExcluded off;
					togglePaleInapplicable on;
					togglePaleMissing off;
					toggleShowBoldCellText off;
					toggleAllowAutosize on;
					toggleColorsPanel off;
					toggleDiagonal on;
					setDiagonalHeight 80;
					toggleLinkedScrolling on;
					toggleScrollLinkedTables off;
				endTell;
				showWindow;
				getWindow;
				tell It;
					forceAutosize;
				endTell;
				getEmployee #mesquite.charMatrices.AlterData.AlterData;
				tell It;
					toggleBySubmenus off;
				endTell;
				getEmployee #mesquite.charMatrices.ColorCells.ColorCells;
				tell It;
					setColor Red;
					removeColor off;
				endTell;
				getEmployee #mesquite.categ.StateNamesStrip.StateNamesStrip;
				tell It;
					showStrip off;
				endTell;
				getEmployee #mesquite.charMatrices.AnnotPanel.AnnotPanel;
				tell It;
					togglePanel off;
				endTell;
				getEmployee #mesquite.charMatrices.CharReferenceStrip.CharReferenceStrip;
				tell It;
					showStrip off;
				endTell;
				getEmployee #mesquite.charMatrices.QuickKeySelector.QuickKeySelector;
				tell It;
					autotabOff;
				endTell;
				getEmployee #mesquite.charMatrices.SelSummaryStrip.SelSummaryStrip;
				tell It;
					showStrip off;
				endTell;
				getEmployee #mesquite.categ.SmallStateNamesEditor.SmallStateNamesEditor;
				tell It;
					panelOpen true;
				endTell;
			endTell;
		endTell;
		getEmployee  #mesquite.charMatrices.ManageCharacters.ManageCharacters;
		tell It;
			showCharacters #2642837821281516931 #mesquite.lists.CharacterList.CharacterList;
			tell It;
				setData 0;
				getWindow;
				tell It;
					useTargetValue off;
					setTargetValue ;
					newAssistant  #mesquite.lists.DefaultCharOrder.DefaultCharOrder;
					newAssistant  #mesquite.lists.CharListInclusion.CharListInclusion;
					newAssistant  #mesquite.lists.CharListPartition.CharListPartition;
					newAssistant  #mesquite.parsimony.CharListParsModels.CharListParsModels;
					getTable;
					tell It;
						rowNamesWidth 816;
					endTell;
					setExplanationSize 70;
					setAnnotationSize 20;
					setFontIncAnnot 0;
					setFontIncExp 0;
					setSize 930 667;
					setLocation 19 57;
					setFont SanSerif;
					setFontSize 10;
					getToolPalette;
					tell It;
						setTool mesquite.lists.CharacterList.CharacterListWindow.arrow;
					endTell;
				endTell;
				showWindow;
				getEmployee #mesquite.lists.CharListAnnotPanel.CharListAnnotPanel;
				tell It;
					togglePanel off;
				endTell;
			endTell;
		endTell;
		endTell;
end;
